# Supplementary material for: catena-Poly[[diaqua­cobalt(II)]-μ2-7-oxa­bicyclo­[2.2.1]heptane-2,3-dicarboxyl­ato-κ4 O 2,O 3,O 7:O 2′]
Source: Acta Crystallogr Sect E Struct Rep Online. 2012 Jan 14;68(Pt 2):m146. doi: 10.1107/S1600536812000554 (PMC3274880; doi:10.1107/S1600536812000554)
Supplement: Supplementary file 1 [file e-68-0m146-sup1.cif]

##############################################################################
#                                                                            #
# This CIF contains the data in a paper accepted for publication in          #
# Acta Crystallographica Section E. It conforms to the requirements of       #
# Notes for Authors for Acta Crystallographica Section E, and has been       #
# peer reviewed under the auspices of the IUCr Commission on Journals.       #
#                                                                            #
# Full details of the Crystallographic Information File format               #
# are given in the paper "The Crystallographic Information File (CIF):       #
# a New Standard Archive File for Crystallography" by S. R. Hall, F. H.      #
# Allen and I. D. Brown [Acta Cryst. (1991), A47, 655-685].                  #
#                                                                            #
# The current version of the core CIF dictionary is obtainable from          #
# ftp://ftp.iucr.org/pub/cif_core.dic.                                       #
#                                                                            #
# Software is freely available for graphical display of the structure(s)     #
# in this CIF. For information consult the CIF software page                 #
# http://www.iucr.org/resources/cif/software.                                #
#                                                                            #
# This file may be used for bona fide research purposes within the           #
# scientific community so long as proper attribution is given to the journal # 
# article from which it was obtained.                                        #
#                                                                            #
##############################################################################
data_I
_audit_creation_method     SHELXL-97
_chemical_name_systematic
;
<i>catena</i>-Poly[[diaquacobalt(II)]-\m~2~-7-oxabicyclo[2.2.1]heptane-2,3-
dicarboxylato-\k^4^<i>O</i>^2^,<i>O</i>^3^,<i>O</i>^7^:<i>O</i>^2'^]
;
_chemical_name_common     ?
_chemical_formula_moiety     'C8 H12 Co O7'
_chemical_formula_sum     'C8 H12 Co O7'
_chemical_formula_iupac     '[Co (C8 H8 O5) (H2 O)2]'
_chemical_formula_weight     279.11
_chemical_melting_point     ?
_symmetry_cell_setting     orthorhombic
_symmetry_space_group_name_H-M     'I b a 2'
_symmetry_space_group_name_Hall     'I 2 -2c'
loop_
    _symmetry_equiv_pos_as_xyz
    'x, y, z'
    '-x, -y, z'
    '-x, y, z+1/2'
    'x, -y, z+1/2'
    'x+1/2, y+1/2, z+1/2'
    '-x+1/2, -y+1/2, z+1/2'
    '-x+1/2, y+1/2, z+1'
    'x+1/2, -y+1/2, z+1'
_cell_length_a     10.3794(10)
_cell_length_b     18.983(3)
_cell_length_c     10.5021(12)
_cell_angle_alpha     90.00
_cell_angle_beta     90.00
_cell_angle_gamma     90.00
_cell_volume     2069.3(5)
_cell_formula_units_Z     8
_cell_measurement_reflns_used     9954
_cell_measurement_theta_min     2.15
_cell_measurement_theta_max     25.00
_cell_measurement_temperature     296(2)
_exptl_crystal_description     block
_exptl_crystal_colour     red
_exptl_crystal_size_max     .22
_exptl_crystal_size_mid     .15
_exptl_crystal_size_min     .10
_exptl_crystal_density_diffrn     1.792
_exptl_crystal_density_meas     ?
_exptl_crystal_density_method     'not measured'
_exptl_crystal_F_000     1144
_exptl_absorpt_coefficient_mu     1.677
_exptl_absorpt_correction_type     multi-scan
_exptl_absorpt_process_details     '(<i>SADABS</i>; Bruker, 2006)'
_exptl_absorpt_correction_T_min     .742
_exptl_absorpt_correction_T_max     .851
_exptl_special_details     ?
_diffrn_ambient_temperature     296(2)
_diffrn_radiation_type     MoK\a
_diffrn_radiation_wavelength     0.71073
_diffrn_radiation_source     'fine-focus sealed tube'
_diffrn_radiation_monochromator     graphite
_diffrn_measurement_device_type     'Bruker APEXII area-detector'
_diffrn_measurement_method     '\w scans'
_diffrn_detector_area_resol_mean     ?
_diffrn_reflns_number     13174
_diffrn_reflns_av_R_equivalents     0.0248
_diffrn_reflns_av_sigmaI/netI     0.0152
_diffrn_reflns_theta_min     2.15
_diffrn_reflns_theta_max     25.00
_diffrn_reflns_theta_full     25.00
_diffrn_measured_fraction_theta_max     1.000
_diffrn_measured_fraction_theta_full     1.000
_diffrn_reflns_limit_h_min     -12
_diffrn_reflns_limit_h_max     9
_diffrn_reflns_limit_k_min     -22
_diffrn_reflns_limit_k_max     22
_diffrn_reflns_limit_l_min     -12
_diffrn_reflns_limit_l_max     12
_diffrn_standards_number     0
_diffrn_standards_interval_count     .
_diffrn_standards_interval_time     .
_diffrn_standards_decay_%     ?
_refine_special_details
;
Refinement of <i>F</i>^2^ against ALL reflections. The weighted <i>R</i>-factor
<i>wR</i> and goodness of fit <i>S</i> are based on <i>F</i>^2^, conventional
<i>R</i>-factors <i>R</i> are based on <i>F</i>, with <i>F</i> set to zero for
negative <i>F</i>^2^. The threshold expression of <i>F</i>^2^ >
\s(<i>F</i>^2^) is used only for calculating <i>R</i>-factors(gt) <i>etc</i>.
and is not relevant to the choice of reflections for refinement.
<i>R</i>-factors based on <i>F</i>^2^ are statistically about twice as large
as those based on <i>F</i>, and <i>R</i>- factors based on ALL data will be
even larger.
;
_reflns_number_total     1837
_reflns_number_gt     1821
_reflns_threshold_expression     I>2sigma(I)
_refine_ls_structure_factor_coef     Fsqd
_refine_ls_matrix_type     full
_refine_ls_R_factor_gt     0.0290
_refine_ls_wR_factor_gt     0.0873
_refine_ls_wR_factor_ref     0.0875
_refine_ls_goodness_of_fit_ref     1.002
_refine_ls_restrained_S_all     1.049
_refine_ls_number_reflns     1837
_refine_ls_number_parameters     146
_refine_ls_number_restraints     7
_refine_ls_hydrogen_treatment     constr
_refine_ls_weighting_scheme     calc
_refine_ls_weighting_details
         'calc w=1/[\s^2^(Fo^2^)+(0.0734P)^2^+1.6545P] where P=(Fo^2^+2Fc^2^)/3'
_atom_sites_solution_hydrogens     geom
_atom_sites_solution_primary     direct
_atom_sites_solution_secondary     difmap
_refine_ls_shift/su_max     0.001
_refine_ls_shift/su_mean     0.000
_refine_diff_density_max     0.324
_refine_diff_density_min     -0.771
_refine_ls_extinction_method     none
_refine_ls_extinction_coef     ?
_refine_ls_abs_structure_details     'Flack (1983), 860 Friedel pairs'
_refine_ls_abs_structure_Flack     0.12(3)
loop_
    _atom_type_symbol
    _atom_type_description
    _atom_type_scat_dispersion_real
    _atom_type_scat_dispersion_imag
    _atom_type_scat_source
    'C' 'C' 0.0033 0.0016
                         'International Tables Vol C Tables 4.2.6.8 and 6.1.1.4'
    'H' 'H' 0.0000 0.0000
                         'International Tables Vol C Tables 4.2.6.8 and 6.1.1.4'
    'Co' 'Co' 0.3494 0.9721
                         'International Tables Vol C Tables 4.2.6.8 and 6.1.1.4'
    'O' 'O' 0.0106 0.0060
                         'International Tables Vol C Tables 4.2.6.8 and 6.1.1.4'
_computing_data_collection     'APEX2 (Bruker, 2006)'
_computing_cell_refinement     'SAINT (Bruker, 2006)'
_computing_data_reduction     'SAINT (Bruker, 2006)'
_computing_structure_solution     'SHELXS97 (Sheldrick, 2008)'
_computing_structure_refinement     'SHELXL97 (Sheldrick, 2008)'
_computing_molecular_graphics     'DIAMOND (Brandenburg, 2006)'
_computing_publication_material     'SHELXL97 (Sheldrick, 2008)'
loop_
    _atom_site_type_symbol
    _atom_site_label
    _atom_site_fract_x
    _atom_site_fract_y
    _atom_site_fract_z
    _atom_site_U_iso_or_equiv
    _atom_site_adp_type
    _atom_site_calc_flag
    _atom_site_refinement_flags
    _atom_site_occupancy
    _atom_site_symmetry_multiplicity
    _atom_site_disorder_assembly
    _atom_site_disorder_group
    Co Co1 0.23966(4) 0.966647(19) 0.74932(8) 0.02813(16) Uani d . 1 1 . .
    O O1W 0.1588(3) 0.91672(15) 0.5806(2) 0.0429(6) Uani d D 1 1 . .
    H H1WA 0.2080 0.9431 0.5369 0.064 Uiso d RD 1 1 . .
    H H1WB 0.0843 0.8987 0.5727 0.064 Uiso d RD 1 1 . .
    O O1 0.3221(2) 0.99510(11) 0.9348(2) 0.0248(4) Uani d . 1 1 . .
    O O2W 0.1226(2) 1.06142(12) 0.7759(2) 0.0374(6) Uani d D 1 1 . .
    H H2WA 0.0483 1.0731 0.8026 0.056 Uiso d RD 1 1 . .
    H H2WB 0.1121 1.0858 0.7089 0.056 Uiso d RD 1 1 . .
    O O2 0.3530(2) 0.96635(11) 1.1378(2) 0.0257(5) Uani d . 1 1 . .
    O O3 0.1138(2) 0.90091(11) 0.8609(2) 0.0303(5) Uani d . 1 1 . .
    O O4 0.0868(2) 0.85747(12) 1.0548(2) 0.0309(5) Uani d . 1 1 . .
    O O5 0.37724(17) 0.87420(9) 0.76172(19) 0.0215(4) Uani d . 1 1 . .
    C C1 0.4783(3) 0.87921(15) 0.8584(3) 0.0242(6) Uani d . 1 1 . .
    H H1 0.5346 0.9202 0.8480 0.029 Uiso calc R 1 1 . .
    C C2 0.4010(3) 0.87971(14) 0.9824(3) 0.0201(6) Uani d . 1 1 . .
    H H2 0.4522 0.8587 1.0510 0.024 Uiso calc R 1 1 . .
    C C3 0.2838(3) 0.82969(15) 0.9480(3) 0.0217(6) Uani d . 1 1 . .
    H H3 0.2852 0.7878 1.0023 0.026 Uiso calc R 1 1 . .
    C C4 0.3196(3) 0.80965(14) 0.8104(3) 0.0258(6) Uani d . 1 1 . .
    H H4 0.2465 0.7927 0.7597 0.031 Uiso calc R 1 1 . .
    C C5 0.4367(4) 0.75899(17) 0.8103(4) 0.0389(8) Uani d . 1 1 . .
    H H5A 0.4272 0.7223 0.8738 0.047 Uiso calc R 1 1 . .
    H H5B 0.4492 0.7376 0.7273 0.047 Uiso calc R 1 1 . .
    C C6 0.5475(3) 0.80918(18) 0.8437(3) 0.0351(7) Uani d . 1 1 . .
    H H6A 0.5895 0.7953 0.9224 0.042 Uiso calc R 1 1 . .
    H H6B 0.6110 0.8110 0.7760 0.042 Uiso calc R 1 1 . .
    C C7 0.3557(2) 0.95301(15) 1.0216(3) 0.0179(6) Uani d . 1 1 . .
    C C8 0.1514(3) 0.86588(14) 0.9561(3) 0.0211(6) Uani d . 1 1 . .
loop_
    _atom_site_aniso_label
    _atom_site_aniso_U_11
    _atom_site_aniso_U_22
    _atom_site_aniso_U_33
    _atom_site_aniso_U_12
    _atom_site_aniso_U_13
    _atom_site_aniso_U_23
    Co1 0.0293(2) 0.0306(3) 0.0245(2) -0.00025(14) 0.0007(2) 0.0048(2)
    O1W 0.0397(14) 0.0645(17) 0.0247(11) -0.0249(12) -0.0039(11) 0.0043(12)
    O1 0.0329(11) 0.0223(10) 0.0191(9) 0.0030(8) 0.0000(9) 0.0004(8)
    O2W 0.0309(12) 0.0419(12) 0.0394(14) 0.0150(10) 0.0098(10) 0.0125(10)
    O2 0.0236(12) 0.0331(10) 0.0203(10) 0.0057(8) -0.0002(9) -0.0052(7)
    O3 0.0186(10) 0.0394(12) 0.0329(12) 0.0013(9) 0.0023(9) 0.0144(10)
    O4 0.0272(11) 0.0399(12) 0.0257(11) 0.0020(9) 0.0057(9) 0.0035(9)
    O5 0.0231(9) 0.0226(9) 0.0187(10) 0.0008(7) 0.0006(8) -0.0003(8)
    C1 0.0195(13) 0.0282(14) 0.0249(15) 0.0029(11) 0.0012(12) -0.0046(11)
    C2 0.0196(13) 0.0224(14) 0.0183(13) 0.0023(11) -0.0012(11) -0.0008(11)
    C3 0.0240(13) 0.0184(13) 0.0227(14) -0.0009(12) -0.0005(12) 0.0036(11)
    C4 0.0310(16) 0.0205(13) 0.0259(14) -0.0007(11) -0.0011(13) -0.0034(11)
    C5 0.051(2) 0.0250(15) 0.0408(18) 0.0140(14) 0.0077(17) -0.0045(13)
    C6 0.0303(16) 0.0438(17) 0.0312(17) 0.0170(14) 0.0038(15) -0.0048(14)
    C7 0.0125(12) 0.0237(13) 0.0174(14) -0.0020(10) -0.0001(11) -0.0046(11)
    C8 0.0200(14) 0.0196(13) 0.0238(14) -0.0038(10) -0.0011(12) -0.0001(11)
_geom_special_details
;
All e.s.d.'s (except the e.s.d. in the dihedral angle between two l.s. planes)
are estimated using the full covariance matrix. The cell e.s.d.'s are taken
into account individually in the estimation of e.s.d.'s in distances, angles
and torsion angles; correlations between e.s.d.'s in cell parameters are only
used when they are defined by crystal symmetry. An approximate (isotropic)
treatment of cell e.s.d.'s is used for estimating e.s.d.'s involving l.s.
planes.
;
loop_
    _geom_bond_atom_site_label_1
    _geom_bond_atom_site_label_2
    _geom_bond_site_symmetry_2
    _geom_bond_distance
    _geom_bond_publ_flag
    Co1 O2 4_574 2.091(2) ?
    Co1 O3 . 2.154(2) ?
    Co1 O1W . 2.178(3) ?
    Co1 O2W . 2.188(2) ?
    Co1 O1 . 2.194(2) ?
    Co1 O5 . 2.2664(18) ?
    O1W H1WA . 0.8500 ?
    O1W H1WB . 0.8500 ?
    O1 C7 . 1.262(4) ?
    O2W H2WA . 0.8501 ?
    O2W H2WB . 0.8499 ?
    O2 C7 . 1.246(4) ?
    O2 Co1 4_575 2.091(2) ?
    O3 C8 . 1.262(4) ?
    O4 C8 . 1.244(4) ?
    O5 C4 . 1.456(3) ?
    O5 C1 . 1.462(4) ?
    C1 C6 . 1.519(4) ?
    C1 C2 . 1.529(4) ?
    C1 H1 . 0.9800 ?
    C2 C7 . 1.525(4) ?
    C2 C3 . 1.585(4) ?
    C2 H2 . 0.9800 ?
    C3 C8 . 1.539(4) ?
    C3 C4 . 1.540(4) ?
    C3 H3 . 0.9800 ?
    C4 C5 . 1.550(4) ?
    C4 H4 . 0.9800 ?
    C5 C6 . 1.534(5) ?
    C5 H5A . 0.9700 ?
    C5 H5B . 0.9700 ?
    C6 H6A . 0.9700 ?
    C6 H6B . 0.9700 ?
loop_
    _geom_angle_atom_site_label_1
    _geom_angle_atom_site_label_2
    _geom_angle_atom_site_label_3
    _geom_angle_site_symmetry_1
    _geom_angle_site_symmetry_3
    _geom_angle
    _geom_angle_publ_flag
    O2 Co1 O3 4_574 . 176.84(9) ?
    O2 Co1 O1W 4_574 . 91.46(10) ?
    O3 Co1 O1W . . 87.54(10) ?
    O2 Co1 O2W 4_574 . 83.31(9) ?
    O3 Co1 O2W . . 94.03(8) ?
    O1W Co1 O2W . . 104.34(11) ?
    O2 Co1 O1 4_574 . 97.37(9) ?
    O3 Co1 O1 . . 84.03(9) ?
    O1W Co1 O1 . . 168.35(9) ?
    O2W Co1 O1 . . 84.31(9) ?
    O2 Co1 O5 4_574 . 98.56(8) ?
    O3 Co1 O5 . . 84.39(7) ?
    O1W Co1 O5 . . 87.28(10) ?
    O2W Co1 O5 . . 168.22(10) ?
    O1 Co1 O5 . . 83.92(8) ?
    Co1 O1W H1WA . . 87.2 ?
    Co1 O1W H1WB . . 127.2 ?
    H1WA O1W H1WB . . 137.0 ?
    C7 O1 Co1 . . 126.40(17) ?
    Co1 O2W H2WA . . 139.4 ?
    Co1 O2W H2WB . . 114.5 ?
    H2WA O2W H2WB . . 90.8 ?
    C7 O2 Co1 . 4_575 133.2(2) ?
    C8 O3 Co1 . . 123.30(19) ?
    C4 O5 C1 . . 96.1(2) ?
    C4 O5 Co1 . . 114.38(16) ?
    C1 O5 Co1 . . 116.19(14) ?
    O5 C1 C6 . . 102.2(2) ?
    O5 C1 C2 . . 102.4(2) ?
    C6 C1 C2 . . 109.8(2) ?
    O5 C1 H1 . . 113.7 ?
    C6 C1 H1 . . 113.7 ?
    C2 C1 H1 . . 113.7 ?
    C7 C2 C1 . . 113.4(2) ?
    C7 C2 C3 . . 111.8(2) ?
    C1 C2 C3 . . 101.8(2) ?
    C7 C2 H2 . . 109.9 ?
    C1 C2 H2 . . 109.9 ?
    C3 C2 H2 . . 109.9 ?
    C8 C3 C4 . . 112.2(2) ?
    C8 C3 C2 . . 113.9(2) ?
    C4 C3 C2 . . 100.2(2) ?
    C8 C3 H3 . . 110.0 ?
    C4 C3 H3 . . 110.0 ?
    C2 C3 H3 . . 110.0 ?
    O5 C4 C3 . . 102.7(2) ?
    O5 C4 C5 . . 101.5(2) ?
    C3 C4 C5 . . 110.1(2) ?
    O5 C4 H4 . . 113.8 ?
    C3 C4 H4 . . 113.8 ?
    C5 C4 H4 . . 113.8 ?
    C6 C5 C4 . . 101.7(2) ?
    C6 C5 H5A . . 111.4 ?
    C4 C5 H5A . . 111.4 ?
    C6 C5 H5B . . 111.4 ?
    C4 C5 H5B . . 111.4 ?
    H5A C5 H5B . . 109.3 ?
    C1 C6 C5 . . 102.2(3) ?
    C1 C6 H6A . . 111.3 ?
    C5 C6 H6A . . 111.3 ?
    C1 C6 H6B . . 111.3 ?
    C5 C6 H6B . . 111.3 ?
    H6A C6 H6B . . 109.2 ?
    O2 C7 O1 . . 124.9(3) ?
    O2 C7 C2 . . 117.2(2) ?
    O1 C7 C2 . . 117.9(2) ?
    O4 C8 O3 . . 124.1(3) ?
    O4 C8 C3 . . 118.0(3) ?
    O3 C8 C3 . . 117.8(3) ?
loop_
    _geom_torsion_atom_site_label_1
    _geom_torsion_atom_site_label_2
    _geom_torsion_atom_site_label_3
    _geom_torsion_atom_site_label_4
    _geom_torsion_site_symmetry_1
    _geom_torsion_site_symmetry_2
    _geom_torsion_site_symmetry_3
    _geom_torsion_site_symmetry_4
    _geom_torsion
    _geom_torsion_publ_flag
    O2 Co1 O1 C7 4_574 . . . -134.4(2) ?
    O3 Co1 O1 C7 . . . . 48.5(2) ?
    O1W Co1 O1 C7 . . . . 4.6(6) ?
    O2W Co1 O1 C7 . . . . 143.1(2) ?
    O5 Co1 O1 C7 . . . . -36.5(2) ?
    O1W Co1 O3 C8 . . . . 131.9(2) ?
    O2W Co1 O3 C8 . . . . -123.9(2) ?
    O1 Co1 O3 C8 . . . . -40.0(2) ?
    O5 Co1 O3 C8 . . . . 44.4(2) ?
    O2 Co1 O5 C4 4_574 . . . -167.10(18) ?
    O3 Co1 O5 C4 . . . . 11.75(19) ?
    O1W Co1 O5 C4 . . . . -76.03(19) ?
    O2W Co1 O5 C4 . . . . 94.6(4) ?
    O1 Co1 O5 C4 . . . . 96.32(19) ?
    O2 Co1 O5 C1 4_574 . . . 82.24(18) ?
    O3 Co1 O5 C1 . . . . -98.90(18) ?
    O1W Co1 O5 C1 . . . . 173.31(19) ?
    O2W Co1 O5 C1 . . . . -16.1(5) ?
    O1 Co1 O5 C1 . . . . -14.33(18) ?
    C4 O5 C1 C6 . . . . 57.0(3) ?
    Co1 O5 C1 C6 . . . . 178.01(18) ?
    C4 O5 C1 C2 . . . . -56.8(2) ?
    Co1 O5 C1 C2 . . . . 64.2(2) ?
    O5 C1 C2 C7 . . . . -86.2(3) ?
    C6 C1 C2 C7 . . . . 165.7(2) ?
    O5 C1 C2 C3 . . . . 34.1(3) ?
    C6 C1 C2 C3 . . . . -74.0(3) ?
    C7 C2 C3 C8 . . . . 2.2(3) ?
    C1 C2 C3 C8 . . . . -119.1(2) ?
    C7 C2 C3 C4 . . . . 122.2(2) ?
    C1 C2 C3 C4 . . . . 0.9(3) ?
    C1 O5 C4 C3 . . . . 57.7(2) ?
    Co1 O5 C4 C3 . . . . -64.7(2) ?
    C1 O5 C4 C5 . . . . -56.1(2) ?
    Co1 O5 C4 C5 . . . . -178.54(17) ?
    C8 C3 C4 O5 . . . . 85.4(3) ?
    C2 C3 C4 O5 . . . . -35.8(3) ?
    C8 C3 C4 C5 . . . . -167.1(2) ?
    C2 C3 C4 C5 . . . . 71.7(3) ?
    O5 C4 C5 C6 . . . . 34.5(3) ?
    C3 C4 C5 C6 . . . . -73.8(3) ?
    O5 C1 C6 C5 . . . . -35.0(3) ?
    C2 C1 C6 C5 . . . . 73.2(3) ?
    C4 C5 C6 C1 . . . . 0.3(3) ?
    Co1 O2 C7 O1 4_575 . . . 27.9(4) ?
    Co1 O2 C7 C2 4_575 . . . -151.0(2) ?
    Co1 O1 C7 O2 . . . . -149.7(2) ?
    Co1 O1 C7 C2 . . . . 29.1(3) ?
    C1 C2 C7 O2 . . . . -144.6(3) ?
    C3 C2 C7 O2 . . . . 101.0(3) ?
    C1 C2 C7 O1 . . . . 36.5(3) ?
    C3 C2 C7 O1 . . . . -77.9(3) ?
    Co1 O3 C8 O4 . . . . 142.1(2) ?
    Co1 O3 C8 C3 . . . . -39.6(3) ?
    C4 C3 C8 O4 . . . . 149.2(3) ?
    C2 C3 C8 O4 . . . . -97.8(3) ?
    C4 C3 C8 O3 . . . . -29.2(3) ?
    C2 C3 C8 O3 . . . . 83.8(3) ?
loop_
    _geom_hbond_atom_site_label_D
    _geom_hbond_atom_site_label_H
    _geom_hbond_atom_site_label_A
    _geom_hbond_site_symmetry_A
    _geom_hbond_distance_DH
    _geom_hbond_distance_HA
    _geom_hbond_distance_DA
    _geom_hbond_angle_DHA
    O1W H1WA O1 4_574 0.85 1.98 2.832(3) 179.7
    O2W H2WB O4 4_574 0.85 1.96 2.811(3) 179.6
    O1W H1WB O4 3_554 0.85 1.95 2.800(3) 179.9
    O2W H2WA O3 2_575 0.85 1.86 2.708(3) 179.6
data_global
_journal_date_recd_electronic     2011-12-24
_journal_date_accepted     2012-01-06
_journal_name_full     'Acta Crystallographica, Section E'
_journal_year     2012
_journal_volume     68
_journal_issue      2
_journal_page_first     m146
_journal_page_last     m146
_journal_paper_category     QM
_journal_paper_doi     10.1107/S1600536812000554
_journal_coeditor_code     WM2580
_publ_contact_author_name     'Qiu-Yue Lin'
_publ_contact_author_address
;
  Zhejiang Key Laboratory for Reactive Chemistry on Solid Surfaces,
  Institute of Physical Chemistry,
  Zhejiang Normal University,
  Jinhua, Zhejiang 321004,
  People's Republic of China
  College of Chemistry and Life Science,
  Zhejiang Normal University,
  Jinhua 321004, Zhejiang,
  People's Republic of China
;
_publ_contact_author_email     'sky51@zjnu.cn'
_publ_contact_author_fax     '86-579-82282269'
_publ_contact_author_phone     '86-579-82283353'
_publ_section_title
;\
<i>catena</i>-Poly[[diaquacobalt(II)]-\m~2~-7-oxabicyclo[2.2.1]heptane-2,3-\
dicarboxylato-\k^4^<i>O</i>^2^,<i>O</i>^3^,<i>O</i>^7^:<i>O</i>^2'^]
;
loop_
    _publ_author_name
    _publ_author_address
    'Fan Zhang'
;
  Zhejiang Key Laboratory for Reactive Chemistry on Solid Surfaces,
  Institute of Physical Chemistry,
  Zhejiang Normal University,
  Jinhua, Zhejiang 321004,
  People's Republic of China
and
  College of Chemistry and Life Science,
  Zhejiang Normal University,
  Jinhua 321004, Zhejiang,
  People's Republic of China
;
    'Qiu-Yue Lin'
;
  Zhejiang Key Laboratory for Reactive Chemistry on Solid Surfaces,
  Institute of Physical Chemistry,
  Zhejiang Normal University,
  Jinhua, Zhejiang 321004,
  People's Republic of China
and
  College of Chemistry and Life Science,
  Zhejiang Normal University,
  Jinhua 321004, Zhejiang,
  People's Republic of China
;
    'Yong-Chang Wang'
;
  College of Chemistry and Life Science,
  Zhejiang Normal University,
  Jinhua 321004, Zhejiang,
  People's Republic of China
;
    'Ji-Du He'
;
  College of Chemistry and Life Science,
  Zhejiang Normal University,
  Jinhua 321004, Zhejiang,
  People's Republic of China
;
