# Supplementary material for: catena-Poly[[diaqua­cobalt(II)]-μ2-7-oxa­bicyclo­[2.2.1]heptane-2,3-dicarboxyl­ato-κ4 O 2,O 3,O 7:O 2′]
Source: Acta Crystallogr Sect E Struct Rep Online. 2012 Jan 14;68(Pt 2):m146. doi: 10.1107/S1600536812000554 (PMC3274880; doi:10.1107/S1600536812000554)
Supplement: Supplementary file 2 [file e-68-0m146-Isup2.hkl]

# 
# h,k,l, Fc-squared, Fo-squared, sigma(Fo-squared) and status flag 
# 
data_I
_shelx_title ' a in Cc New: Iba2' 
_shelx_refln_list_code          4 
_shelx_F_calc_maximum      272.20 
_exptl_crystal_F_000      1144.00 
_reflns_d_resolution_high  0.8409 
 
loop_ 
 _symmetry_equiv_pos_as_xyz 
 'x, y, z' 
 '-x, -y, z' 
 '-x, y, z+1/2' 
 'x, -y, z+1/2' 
 'x+1/2, y+1/2, z+1/2' 
 '-x+1/2, -y+1/2, z+1/2' 
 '-x+1/2, y+1/2, z+1' 
 'x+1/2, -y+1/2, z+1' 
 
_cell_length_a    10.3794 
_cell_length_b    18.9830 
_cell_length_c    10.5021 
_cell_angle_alpha  90.000 
_cell_angle_beta   90.000 
_cell_angle_gamma  90.000 
 
_shelx_F_squared_multiplier     1.000 
 
loop_ 
 _refln_index_h 
 _refln_index_k 
 _refln_index_l 
 _refln_F_squared_calc 
 _refln_F_squared_meas 
 _refln_F_squared_sigma 
 _refln_observed_status 
   0   0 -12     1645.24     1725.39     62.50 o 
   2   0 -12     1793.63     1907.66     39.80 o 
   1   1 -12       45.90       38.55      5.70 o 
   3   1 -12       81.78       79.99      7.87 o 
   0   2 -12     2096.23     2257.72     46.19 o 
   2   2 -12     2135.94     2319.84     33.82 o 
   1   3 -12      279.49      283.95      9.69 o 
   3   3 -12      334.11      297.37     11.54 o 
   0   4 -12     1187.70     1258.40     35.47 o 
   2   4 -12      845.94      938.57     18.60 o 
   1   5 -12       34.52       35.52      6.18 o 
   0   6 -12       43.52       48.75      9.36 o 
   2   1 -11      242.30      256.54      8.51 o 
   4   1 -11       22.39       20.68      5.49 o 
   1   2 -11     1487.99     1461.11     21.84 o 
   3   2 -11     1176.76     1111.89     23.43 o 
   5   2 -11      148.33      130.57      8.55 o 
   2   3 -11        5.52        0.00      3.91 o 
   4   3 -11      122.71      122.89      8.33 o 
   1   4 -11     3047.59     3170.67     44.80 o 
   3   4 -11      656.09      689.45     17.80 o 
   5   4 -11      764.62      755.09     18.81 o 
   2   5 -11      277.72      270.03     10.77 o 
   4   5 -11       68.76       76.01      7.45 o 
   1   6 -11     3320.74     3379.94     56.66 o 
   3   6 -11     1916.93     2016.96     43.24 o 
   2   7 -11      439.25      471.91     14.72 o 
   4   7 -11       73.55       78.99      8.20 o 
   1   8 -11     2432.92     2511.44     44.73 o 
   3   8 -11     2110.84     2263.52     42.68 o 
   2   9 -11      350.39      327.85     12.93 o 
   1  10 -11     1394.63     1457.08     28.45 o 
   0   0 -10    15880.21    15377.46    281.55 o 
   2   0 -10     4019.21     3977.03     58.48 o 
   4   0 -10     2632.94     2849.44     61.78 o 
   6   0 -10     2148.40     2135.09     51.95 o 
   1   1 -10      600.91      625.51     11.57 o 
   3   1 -10     1874.91     1789.35     26.39 o 
   5   1 -10       10.10        8.50      4.65 o 
   7   1 -10     1310.84     1330.45     25.66 o 
   0   2 -10     5336.49     5154.51     92.87 o 
   2   2 -10     4337.89     4200.25     45.25 o 
   4   2 -10     1648.50     1680.29     30.41 o 
   6   2 -10     1034.95     1076.93     23.10 o 
   1   3 -10      335.96      344.84     12.34 o 
   3   3 -10      599.89      618.47     15.07 o 
   5   3 -10      545.77      570.46     15.37 o 
   7   3 -10      765.06      784.88     17.44 o 
   0   4 -10     4520.26     4491.14     88.14 o 
   2   4 -10     3147.40     3181.55     42.22 o 
   4   4 -10     2761.65     2623.44     49.19 o 
   6   4 -10      429.49      476.46     13.59 o 
   1   5 -10      193.59      169.53      8.75 o 
   3   5 -10       29.57       29.45      5.57 o 
   5   5 -10      256.65      271.11     10.93 o 
   0   6 -10     3454.50     3576.79     65.18 o 
   2   6 -10      678.26      706.73     16.17 o 
   4   6 -10      480.00      451.19     14.86 o 
   6   6 -10      461.66      447.10     13.42 o 
   1   7 -10      382.45      379.07     12.73 o 
   3   7 -10       54.73       57.12      6.43 o 
   5   7 -10      311.76      303.66     11.79 o 
   0   8 -10      828.38      901.85     25.64 o 
   2   8 -10        6.56        7.24      5.00 o 
   4   8 -10      546.31      525.69     16.42 o 
   1   9 -10      237.20      248.06     10.59 o 
   3   9 -10       26.68       30.81      5.86 o 
   5   9 -10      407.17      410.41     14.04 o 
   0  10 -10      823.97      905.85     26.50 o 
   2  10 -10     1070.55     1061.69     23.17 o 
   4  10 -10      243.63      249.72     11.43 o 
   1  11 -10      195.28      194.14     10.04 o 
   3  11 -10      133.35      120.77      8.86 o 
   0  12 -10     2566.37     2635.16     64.49 o 
   2  12 -10      653.75      682.16     16.16 o 
   1  13 -10      148.47      143.36     12.31 o 
   2   1  -9      877.70      927.82     13.78 o 
   4   1  -9      412.20      371.36     11.46 o 
   6   1  -9      421.45      432.35     12.58 o 
   8   1  -9        5.15        1.56      7.60 o 
   1   2  -9     1554.00     1493.90     21.48 o 
   3   2  -9       74.51      101.56      5.60 o 
   5   2  -9      993.50      952.28     19.75 o 
   7   2  -9     1971.08     1849.69     29.75 o 
   2   3  -9     1032.17     1094.64     18.52 o 
   4   3  -9      463.53      430.07     12.84 o 
   6   3  -9      359.69      350.25     11.44 o 
   8   3  -9      163.55      199.58     12.37 o 
   1   4  -9     1676.03     1592.56     26.76 o 
   3   4  -9     2462.35     2376.05     37.93 o 
   5   4  -9     4628.45     4463.44     64.52 o 
   7   4  -9     1066.44     1040.99     23.41 o 
   2   5  -9     1554.11     1523.13     23.85 o 
   4   5  -9      364.71      369.39     12.46 o 
   6   5  -9      146.81      151.75      7.62 o 
   8   5  -9      158.16      172.70     11.58 o 
   1   6  -9      348.11      315.34     10.50 o 
   3   6  -9    10251.32    10070.39    130.66 o 
   5   6  -9     6193.57     6160.34     87.22 o 
   7   6  -9     1665.28     1705.81     32.35 o 
   2   7  -9     1581.81     1549.55     26.29 o 
   4   7  -9     1220.28     1193.18     25.57 o 
   6   7  -9      217.50      203.49      9.38 o 
   1   8  -9     3206.13     3240.65     42.36 o 
   3   8  -9     5543.16     5480.05     76.54 o 
   5   8  -9     4042.38     3827.35     57.84 o 
   7   8  -9      674.65      723.76     22.82 o 
   2   9  -9      714.69      687.92     16.12 o 
   4   9  -9      894.45      841.59     19.38 o 
   6   9  -9      289.05      284.77     11.27 o 
   1  10  -9     4111.56     4045.54     56.61 o 
   3  10  -9     1083.33     1208.01     23.11 o 
   5  10  -9     1263.17     1300.54     26.17 o 
   2  11  -9      113.42      116.67      7.08 o 
   4  11  -9      799.32      782.35     19.37 o 
   6  11  -9       98.37      111.23      9.34 o 
   1  12  -9      711.53      726.22     17.32 o 
   3  12  -9      630.88      619.83     17.71 o 
   5  12  -9     1035.35     1080.73     24.24 o 
   2  13  -9     1261.16     1242.40     22.99 o 
   4  13  -9      115.35      111.82      8.72 o 
   1  14  -9       24.67       24.38      6.14 o 
   3  14  -9      422.79      382.87     13.14 o 
   2  15  -9      121.71      103.74      7.96 o 
   0   0  -8     6362.24     5733.67    109.69 o 
   2   0  -8     4007.95     3768.71     54.51 o 
   4   0  -8     3844.37     3807.86     72.38 o 
   6   0  -8     4807.33     4611.94     92.51 o 
   8   0  -8     8784.15     8925.38    330.74 o 
   1   1  -8      509.71      559.70     10.65 o 
   3   1  -8     2251.21     2267.07     26.72 o 
   5   1  -8     1950.85     2013.36     32.41 o 
   7   1  -8     2842.88     2915.28     47.24 o 
   9   1  -8      731.00      712.06     25.95 o 
   0   2  -8    13339.97    13319.64    239.13 o 
   2   2  -8     5121.32     4863.56     55.24 o 
   4   2  -8     3211.16     2935.11     42.60 o 
   6   2  -8     4128.89     4044.22     57.61 o 
   8   2  -8     2256.13     2300.30     57.29 o 
   1   3  -8     1041.45     1015.86     16.66 o 
   3   3  -8      215.18      226.03      7.53 o 
   5   3  -8      112.43      112.44      6.40 o 
   7   3  -8      520.40      548.28     15.01 o 
   9   3  -8      478.12      555.56     24.27 o 
   0   4  -8     3163.56     3020.91     57.41 o 
   2   4  -8     4492.78     4348.31     53.00 o 
   4   4  -8     3008.89     2839.62     53.61 o 
   6   4  -8     1789.03     1802.31     28.12 o 
   8   4  -8      626.52      632.42     19.51 o 
   1   5  -8     1236.78     1276.73     20.07 o 
   3   5  -8     1407.64     1445.78     23.77 o 
   5   5  -8     1100.93      988.16     21.08 o 
   7   5  -8      253.21      228.45     11.85 o 
   9   5  -8       29.31       31.07     10.13 o 
   0   6  -8      208.29      207.96     10.83 o 
   2   6  -8       61.06       46.15      4.42 o 
   4   6  -8      775.43      722.55     16.94 o 
   6   6  -8      326.26      295.21     10.24 o 
   8   6  -8      248.31      243.85     12.87 o 
   1   7  -8      738.68      768.95     13.55 o 
   3   7  -8       68.92       71.15      5.89 o 
   5   7  -8     1212.93     1153.34     22.26 o 
   7   7  -8       97.50      102.20      9.54 o 
   0   8  -8      183.75      198.13     11.02 o 
   2   8  -8       87.55       93.15      6.10 o 
   4   8  -8      479.95      488.08     14.76 o 
   6   8  -8      184.26      193.54     11.14 o 
   8   8  -8      303.34      299.66     14.71 o 
   1   9  -8       23.93       24.17      4.43 o 
   3   9  -8      118.43      104.32      6.65 o 
   5   9  -8      126.80      121.88      7.60 o 
   7   9  -8      165.40      162.71     12.26 o 
   0  10  -8     2532.50     2396.84     49.59 o 
   2  10  -8     3586.44     3531.26     45.46 o 
   4  10  -8     1444.15     1346.70     25.44 o 
   6  10  -8      128.31       96.70     11.86 o 
   1  11  -8     1076.75     1043.09     20.85 o 
   3  11  -8     1148.55     1040.20     20.61 o 
   5  11  -8      150.19      137.88      8.27 o 
   7  11  -8      472.53      473.02     15.90 o 
   0  12  -8    10509.52    10523.89    201.25 o 
   2  12  -8     2982.96     2977.22     39.54 o 
   4  12  -8     1253.39     1302.80     25.44 o 
   6  12  -8      624.28      704.49     20.00 o 
   1  13  -8      244.36      232.21      8.53 o 
   3  13  -8      439.58      420.75     12.80 o 
   5  13  -8      237.67      243.94     11.03 o 
   0  14  -8     6018.94     6076.30    111.34 o 
   2  14  -8     2317.63     2376.27     36.49 o 
   4  14  -8      457.62      544.21     16.00 o 
   1  15  -8      412.44      402.63     12.05 o 
   3  15  -8        3.07        0.00      4.68 o 
   0  16  -8     3196.85     3205.41     67.57 o 
   2  16  -8     3218.00     3128.44     47.97 o 
   1  17  -8      119.65      109.08      7.89 o 
   2   1  -7      537.07      565.50     10.10 o 
   4   1  -7      194.49      167.12      5.80 o 
   6   1  -7      714.19      673.18     14.12 o 
   8   1  -7      670.00      590.73     22.21 o 
  10   1  -7      108.77       72.95     20.41 o 
   1   2  -7     2413.01     2158.31     29.94 o 
   3   2  -7      423.56      436.71      9.07 o 
   5   2  -7     1756.02     1888.52     27.64 o 
   7   2  -7     1062.34     1141.30     22.18 o 
   9   2  -7     1110.42     1089.78     33.26 o 
   2   3  -7      517.36      510.46     10.29 o 
   4   3  -7      290.36      249.12      7.78 o 
   6   3  -7     1090.59     1091.07     21.94 o 
   8   3  -7      748.69      772.46     26.92 o 
  10   3  -7      143.94      136.69     16.21 o 
   1   4  -7    16284.81    16348.72    172.00 o 
   3   4  -7     7889.87     7805.13     90.81 o 
   5   4  -7     1824.73     1777.46     30.58 o 
   7   4  -7      940.94      958.74     23.02 o 
   9   4  -7     1408.48     1387.45     53.56 o 
   2   5  -7      350.25      345.52      8.62 o 
   4   5  -7      874.38      886.15     22.16 o 
   6   5  -7      316.36      309.73     10.94 o 
   8   5  -7      161.38      165.36     12.57 o 
   1   6  -7     7070.60     6752.32     75.72 o 
   3   6  -7     8323.25     8296.59    101.71 o 
   5   6  -7     5238.74     4879.49     71.95 o 
   7   6  -7     2391.36     2377.83     44.70 o 
   9   6  -7     2346.08     2331.18    119.46 o 
   2   7  -7      667.24      698.44     13.50 o 
   4   7  -7     2304.94     2340.11     36.97 o 
   6   7  -7     2321.12     2216.16     39.37 o 
   8   7  -7      852.99      793.61     26.62 o 
   1   8  -7     6125.37     5741.65     64.66 o 
   3   8  -7     4098.82     3833.45     48.11 o 
   5   8  -7     5418.09     5183.50     73.48 o 
   7   8  -7     2596.21     2566.34     56.79 o 
   9   8  -7     1118.21     1120.53     38.59 o 
   2   9  -7     3126.77     3139.74     40.81 o 
   4   9  -7      275.77      253.20      9.56 o 
   6   9  -7     1591.95     1529.02     30.16 o 
   8   9  -7     1625.66     1605.42     48.10 o 
   1  10  -7     5087.12     4658.41     53.44 o 
   3  10  -7     5393.04     5211.27     68.17 o 
   5  10  -7     3042.18     2928.68     44.86 o 
   7  10  -7     2097.44     2144.23     39.79 o 
   2  11  -7      233.89      215.26      7.73 o 
   4  11  -7      400.42      399.35     12.45 o 
   6  11  -7      147.71      156.53     11.83 o 
   8  11  -7      227.38      190.12     18.07 o 
   1  12  -7      875.70      858.07     15.85 o 
   3  12  -7     1577.99     1591.00     25.54 o 
   5  12  -7     1317.99     1350.70     25.93 o 
   7  12  -7      610.73      589.47     17.84 o 
   2  13  -7     1710.57     1572.19     23.13 o 
   4  13  -7      476.09      454.42     15.09 o 
   6  13  -7       99.89      103.25      8.94 o 
   1  14  -7      149.36      135.34      7.26 o 
   3  14  -7      168.42      163.24     11.68 o 
   5  14  -7      180.34      145.83     10.15 o 
   2  15  -7      220.12      206.03      8.77 o 
   4  15  -7       50.78       39.59      5.85 o 
   6  15  -7      221.64      170.76     11.44 o 
   1  16  -7      319.90      326.12     10.81 o 
   3  16  -7      352.79      352.06     13.51 o 
   5  16  -7      141.17      115.35      9.33 o 
   2  17  -7       95.95       86.85      8.33 o 
   4  17  -7       81.83       69.38      8.75 o 
   1  18  -7     1837.92     1800.10     29.45 o 
   0   0  -6    23336.03    21594.23    490.59 o 
   2   0  -6    29813.80    30321.37    405.76 o 
   4   0  -6     6573.01     6372.20     85.47 o 
   6   0  -6     6249.31     6359.96     99.78 o 
   8   0  -6     3588.93     3648.31     97.82 o 
  10   0  -6      804.05      840.66     51.99 o 
   1   1  -6     2997.60     3474.35     38.31 o 
   3   1  -6     3117.30     3390.85     33.68 o 
   5   1  -6      501.22      449.43      8.59 o 
   7   1  -6      667.14      638.91     13.77 o 
   9   1  -6      483.02      586.72     20.47 o 
   0   2  -6    23120.07    21788.46    378.84 o 
   2   2  -6    12276.02    11279.37    103.50 o 
   4   2  -6     9056.02     8554.89     78.34 o 
   6   2  -6     3715.72     3728.71     45.97 o 
   8   2  -6      748.92      771.59     19.15 o 
  10   2  -6     1013.95     1058.68     34.62 o 
   1   3  -6      282.89      299.89      7.10 o 
   3   3  -6     1099.39     1180.53     15.55 o 
   5   3  -6     1066.56     1179.99     17.68 o 
   7   3  -6      721.62      674.38     14.94 o 
   9   3  -6     2349.66     2222.64     52.12 o 
   0   4  -6     5624.46     5452.47     93.73 o 
   2   4  -6     5964.78     5556.59     58.01 o 
   4   4  -6     7636.06     7573.58     77.66 o 
   6   4  -6     2326.56     2189.42     30.13 o 
   8   4  -6      977.46      997.04     27.66 o 
  10   4  -6      117.90      147.95     23.17 o 
   1   5  -6       72.32       63.79      3.44 o 
   3   5  -6      479.46      512.52     11.29 o 
   5   5  -6     2328.32     2326.57     31.78 o 
   7   5  -6      283.42      299.54     10.86 o 
   9   5  -6      622.73      507.62     21.34 o 
   0   6  -6     3524.46     3895.58     68.00 o 
   2   6  -6     2714.23     2825.24     33.91 o 
   4   6  -6     1159.77     1071.01     16.50 o 
   6   6  -6     1956.23     2025.51     32.17 o 
   8   6  -6      163.83      164.42     12.15 o 
  10   6  -6       14.37       22.01     12.58 o 
   1   7  -6     1349.94     1442.97     19.45 o 
   3   7  -6     2443.76     2545.24     38.74 o 
   5   7  -6      546.43      507.25     12.28 o 
   7   7  -6      531.34      539.16     20.59 o 
   9   7  -6      308.12      245.07     22.10 o 
   0   8  -6      151.26      162.68      8.76 o 
   2   8  -6      141.32      167.35      5.72 o 
   4   8  -6      537.88      558.43     13.39 o 
   6   8  -6      618.41      632.02     16.86 o 
   8   8  -6      293.60      254.76     18.39 o 
   1   9  -6     1191.31     1252.86     18.09 o 
   3   9  -6     2806.66     2833.84     43.97 o 
   5   9  -6     1302.59     1275.76     22.91 o 
   7   9  -6      344.20      293.31     13.91 o 
   9   9  -6       22.88       27.11     10.35 o 
   0  10  -6     2182.95     2140.74     42.87 o 
   2  10  -6      708.72      624.82     11.78 o 
   4  10  -6     1586.81     1464.16     25.60 o 
   6  10  -6     2555.90     2518.24     44.32 o 
   8  10  -6     1028.51      963.89     35.60 o 
   1  11  -6      375.60      366.79     10.28 o 
   3  11  -6     1426.84     1402.00     21.31 o 
   5  11  -6      467.38      466.39     13.17 o 
   7  11  -6      582.88      575.26     16.46 o 
   9  11  -6      463.32      518.83     27.14 o 
   0  12  -6     1072.40      875.57     21.53 o 
   2  12  -6     1927.71     1744.03     24.96 o 
   4  12  -6     4185.81     4002.80     57.28 o 
   6  12  -6     4558.04     4529.79     74.47 o 
   8  12  -6     1405.26     1439.77     35.34 o 
   1  13  -6      295.95      319.62      8.96 o 
   3  13  -6      672.46      654.45     13.45 o 
   5  13  -6     1179.39     1103.28     26.00 o 
   7  13  -6      406.68      441.83     15.52 o 
   0  14  -6      191.14      226.90     13.12 o 
   2  14  -6     4131.45     4080.20     47.84 o 
   4  14  -6     6404.73     6299.38     82.21 o 
   6  14  -6     2575.53     2576.41     52.47 o 
   1  15  -6      420.66      427.63     11.61 o 
   3  15  -6      553.79      533.58     14.40 o 
   5  15  -6      379.99      369.63     13.60 o 
   7  15  -6      159.54      167.01     10.94 o 
   0  16  -6     3554.80     3638.19     71.55 o 
   2  16  -6     1685.32     1699.35     28.23 o 
   4  16  -6     4737.08     4479.54     69.65 o 
   6  16  -6     1813.14     1944.20     39.99 o 
   1  17  -6       65.35       80.96      6.61 o 
   3  17  -6      798.29      811.36     20.28 o 
   5  17  -6      545.13      552.23     17.54 o 
   0  18  -6      920.62      957.40     25.35 o 
   2  18  -6      865.44      936.79     21.50 o 
   4  18  -6      741.25      760.81     22.51 o 
   1  19  -6      151.42      141.27      8.93 o 
   3  19  -6       75.46       73.28      9.22 o 
   2   1  -5     5039.68     5926.09     55.27 o 
   4   1  -5     1607.46     1658.17     16.66 o 
   6   1  -5      626.97      658.60     10.22 o 
   8   1  -5     1220.21     1200.35     22.50 o 
  10   1  -5       48.68       45.89      7.32 o 
   1   2  -5     9861.69    10114.38    103.31 o 
   3   2  -5     7245.48     7466.73     63.26 o 
   5   2  -5      787.50      923.20     13.75 o 
   7   2  -5      258.83      243.42      8.96 o 
   9   2  -5     1006.07      966.80     31.69 o 
  11   2  -5      765.18      746.78     25.19 o 
   2   3  -5     3383.01     4214.07     38.37 o 
   4   3  -5     2046.90     2031.73     22.70 o 
   6   3  -5     5560.98     5679.45     68.11 o 
   8   3  -5      680.23      693.68     16.43 o 
  10   3  -5      558.29      546.90     24.10 o 
   1   4  -5     8250.93     7473.30     71.17 o 
   3   4  -5     9073.42     8080.19     72.48 o 
   5   4  -5     2864.00     2558.13     34.99 o 
   7   4  -5     1325.64     1290.81     21.75 o 
   9   4  -5      582.72      602.72     22.37 o 
  11   4  -5     1545.66     1530.51     48.08 o 
   2   5  -5      945.10      995.29     12.10 o 
   4   5  -5      135.64      153.58      4.41 o 
   6   5  -5     1261.12     1175.06     21.46 o 
   8   5  -5     3957.61     3818.71     81.47 o 
  10   5  -5      530.41      536.45     25.31 o 
   1   6  -5    12843.09    11610.26    111.44 o 
   3   6  -5    10217.77     9292.03     84.55 o 
   5   6  -5    15444.07    15134.07    167.07 o 
   7   6  -5     2388.22     2386.44     36.93 o 
   9   6  -5     1495.27     1517.64     40.60 o 
   2   7  -5      107.72      136.30      4.60 o 
   4   7  -5     1298.99     1360.97     17.90 o 
   6   7  -5      172.90      201.20      8.10 o 
   8   7  -5     2962.34     2782.11     62.99 o 
  10   7  -5      733.09      738.40     31.85 o 
   1   8  -5    19872.89    19483.55    194.42 o 
   3   8  -5    11454.33    10845.56    114.44 o 
   5   8  -5     3471.60     3236.80     40.35 o 
   7   8  -5     3670.20     3517.67     68.17 o 
   9   8  -5     2790.29     2916.21     60.46 o 
   2   9  -5      404.12      437.15      8.73 o 
   4   9  -5      376.86      363.05      9.54 o 
   6   9  -5     2243.15     2157.71     31.78 o 
   8   9  -5      207.88      209.47     13.53 o 
  10   9  -5     1285.65     1324.89     40.85 o 
   1  10  -5    11738.27    11116.06    111.22 o 
   3  10  -5     4031.26     3817.61     43.29 o 
   5  10  -5      172.59      123.63      7.52 o 
   7  10  -5     4613.80     4624.26     61.73 o 
   9  10  -5     1842.66     1830.06     44.55 o 
   2  11  -5      296.72      335.58      8.66 o 
   4  11  -5      247.92      253.75      9.11 o 
   6  11  -5     1695.46     1591.70     28.23 o 
   8  11  -5      724.48      663.47     20.89 o 
   1  12  -5     4572.87     4214.55     47.91 o 
   3  12  -5      782.15      730.52     13.23 o 
   5  12  -5     2275.78     2316.67     41.51 o 
   7  12  -5      672.23      742.47     19.25 o 
   9  12  -5      288.89      243.25     14.02 o 
   2  13  -5      437.39      483.33     10.65 o 
   4  13  -5      405.79      400.60     11.25 o 
   6  13  -5      153.76      153.46      9.36 o 
   8  13  -5      408.83      396.32     20.45 o 
   1  14  -5      587.90      651.65     13.48 o 
   3  14  -5     1291.05     1276.13     24.23 o 
   5  14  -5      538.77      511.25     26.85 o 
   7  14  -5       90.40       94.31      8.39 o 
   2  15  -5     1164.19     1043.48     18.61 o 
   4  15  -5       98.52      107.78      8.08 o 
   6  15  -5      154.27      125.68      9.56 o 
   1  16  -5       43.24       33.77      4.89 o 
   3  16  -5      663.73      688.05     23.20 o 
   5  16  -5      752.58      730.14     19.25 o 
   7  16  -5      311.76      323.92     14.64 o 
   2  17  -5        8.18        9.59      5.04 o 
   4  17  -5       42.01       37.16      7.19 o 
   6  17  -5       38.18       31.40      6.67 o 
   1  18  -5      144.56      150.22      8.02 o 
   3  18  -5     1712.94     1683.08     36.45 o 
   5  18  -5     1195.52     1165.34     28.97 o 
   2  19  -5      188.33      190.10     10.04 o 
   4  19  -5      769.01      804.24     24.86 o 
   1  20  -5     1314.97     1506.67     29.55 o 
   0   0  -4    46485.52    44530.89   1329.12 o 
   2   0  -4    42547.64    43624.73    559.87 o 
   4   0  -4     9441.45     8763.58    114.05 o 
   6   0  -4    16390.13    16129.38    263.97 o 
   8   0  -4     6612.01     6476.79    123.15 o 
  10   0  -4      986.47     1070.07     33.92 o 
   1   1  -4     3165.78     3717.59     39.27 o 
   3   1  -4     5435.75     6392.74     56.33 o 
   5   1  -4     5006.40     5429.31     58.57 o 
   7   1  -4     1114.24     1128.00     19.51 o 
   9   1  -4      262.01      271.72     18.34 o 
  11   1  -4     1254.80     1211.16     27.17 o 
   0   2  -4    18265.30    16396.21    272.64 o 
   2   2  -4    12425.04    11153.08     95.79 o 
   4   2  -4    14520.88    13906.18    131.72 o 
   6   2  -4     9533.17     8965.42     97.10 o 
   8   2  -4     4456.30     4371.54     59.25 o 
  10   2  -4     1440.56     1443.09     32.79 o 
   1   3  -4     2316.44     2582.02     26.69 o 
   3   3  -4     9200.03    10379.25     87.34 o 
   5   3  -4     1525.80     1751.25     23.66 o 
   7   3  -4     1772.63     1806.03     29.61 o 
   9   3  -4     3832.93     3796.81     91.36 o 
  11   3  -4      459.23      493.29     17.04 o 
   0   4  -4     9177.25     8614.63    143.66 o 
   2   4  -4     6082.28     5114.97     50.32 o 
   4   4  -4    17215.72    18209.33    168.86 o 
   6   4  -4     2892.37     2679.40     40.68 o 
   8   4  -4     1363.42     1296.08     26.92 o 
  10   4  -4      659.10      672.01     27.88 o 
   1   5  -4     4352.28     5098.35     60.17 o 
   3   5  -4     3899.45     4321.22     39.65 o 
   5   5  -4     1625.66     1942.38     27.81 o 
   7   5  -4       90.61       89.77      6.24 o 
   9   5  -4      675.89      701.63     22.12 o 
  11   5  -4      270.78      319.50     23.24 o 
   0   6  -4    12237.67    13213.09    173.42 o 
   2   6  -4     3918.87     4048.17     40.77 o 
   4   6  -4     1419.48     1406.57     16.55 o 
   6   6  -4     1751.16     1775.70     29.35 o 
   8   6  -4      458.24      436.03     15.34 o 
  10   6  -4       82.12       70.46     11.77 o 
   1   7  -4      336.20      388.55      6.43 o 
   3   7  -4       31.88       28.89      2.35 o 
   5   7  -4      718.14      719.98     12.00 o 
   7   7  -4     1645.84     1527.56     36.75 o 
   9   7  -4      155.74      135.06     11.15 o 
  11   7  -4      326.31      327.09     14.52 o 
   0   8  -4     2172.35     2465.06     39.04 o 
   2   8  -4     1561.62     1609.08     18.77 o 
   4   8  -4     2483.20     2592.34     39.28 o 
   6   8  -4     2999.58     3085.39     41.50 o 
   8   8  -4      214.85      228.67      9.68 o 
  10   8  -4      211.96      193.08     10.81 o 
   1   9  -4     1444.31     1486.10     16.89 o 
   3   9  -4     1936.27     1891.36     25.26 o 
   5   9  -4     1773.11     1765.99     28.86 o 
   7   9  -4      123.58      158.45      7.74 o 
   9   9  -4      914.82      906.29     22.10 o 
   0  10  -4    13095.83    12852.45    152.46 o 
   2  10  -4     1861.17     1720.04     19.75 o 
   4  10  -4      787.88      745.76     12.61 o 
   6  10  -4     1469.05     1395.33     23.39 o 
   8  10  -4     1408.96     1337.30     28.39 o 
  10  10  -4      364.24      406.74     16.69 o 
   1  11  -4      370.57      387.02      7.28 o 
   3  11  -4     2012.83     2086.02     23.04 o 
   5  11  -4     1186.70     1122.01     21.29 o 
   7  11  -4      367.84      349.74     13.40 o 
   9  11  -4      404.17      402.55     16.38 o 
   0  12  -4    11960.61    11587.05    139.18 o 
   2  12  -4     6463.78     6086.47     59.55 o 
   4  12  -4      398.14      365.32      9.49 o 
   6  12  -4     3669.88     3698.39     64.02 o 
   8  12  -4     2499.10     2457.82     45.80 o 
   1  13  -4      806.52      833.72     13.31 o 
   3  13  -4     1259.97     1233.59     17.17 o 
   5  13  -4     2487.93     2299.52     34.60 o 
   7  13  -4      383.42      404.09     15.33 o 
   9  13  -4      127.73      132.08     10.96 o 
   0  14  -4     2450.26     2116.95     40.74 o 
   2  14  -4     5854.84     5580.41     61.96 o 
   4  14  -4     6090.82     5982.98     80.58 o 
   6  14  -4     3479.44     3477.15     52.59 o 
   8  14  -4     1087.26     1208.20     28.95 o 
   1  15  -4       37.09       35.57      4.46 o 
   3  15  -4      378.12      348.13     10.46 o 
   5  15  -4      368.68      375.74     15.71 o 
   7  15  -4      288.50      308.59     16.41 o 
   0  16  -4      756.64      786.79     20.02 o 
   2  16  -4     2688.96     2641.29     41.40 o 
   4  16  -4    10641.73    10199.13    138.41 o 
   6  16  -4     1618.94     1646.95     31.54 o 
   1  17  -4      177.57      168.19      7.85 o 
   3  17  -4      807.63      838.51     25.29 o 
   5  17  -4      173.34      153.04     10.27 o 
   7  17  -4      240.84      246.14     14.09 o 
   0  18  -4     1442.87     1495.45     33.55 o 
   2  18  -4     1558.86     1629.90     27.14 o 
   4  18  -4     2312.41     2391.69     47.12 o 
   6  18  -4      811.53      846.29     23.79 o 
   1  19  -4      371.57      373.00     10.97 o 
   3  19  -4      197.99      210.43     12.20 o 
   5  19  -4      202.87      175.98     11.73 o 
   0  20  -4     1056.51     1147.43     27.72 o 
   2  20  -4      504.03      502.10     17.27 o 
   4  20  -4       80.12       98.77     10.16 o 
   1  21  -4       61.79       73.23      7.14 o 
   2   1  -3     6903.55     7532.52     77.75 o 
   4   1  -3      307.29      370.83      5.51 o 
   6   1  -3     2484.83     2757.22     34.78 o 
   8   1  -3     1963.26     1951.13     30.09 o 
  10   1  -3      191.96      164.67      8.93 o 
   1   2  -3     1372.24     1181.87     12.10 o 
   3   2  -3     1684.01     1407.27     15.80 o 
   5   2  -3     5821.88     5733.28     58.77 o 
   7   2  -3     2628.44     2626.46     33.60 o 
   9   2  -3      168.82      157.70      8.99 o 
  11   2  -3      617.37      596.51     17.94 o 
   2   3  -3    13310.05    15097.25    134.90 o 
   4   3  -3     1039.62     1282.00     14.95 o 
   6   3  -3     8723.32     9479.21    117.68 o 
   8   3  -3     2481.47     2310.50     35.66 o 
  10   3  -3      124.69      123.81      8.68 o 
   1   4  -3     4218.51     3300.57     41.33 o 
   3   4  -3    28943.47    30251.88    265.54 o 
   5   4  -3    10751.14    10674.78    129.12 o 
   7   4  -3     2607.59     2358.68     37.76 o 
   9   4  -3     1879.86     1809.14     38.93 o 
  11   4  -3      833.99      812.03     23.71 o 
   2   5  -3     3828.05     4746.93     58.66 o 
   4   5  -3     2311.28     2447.02     23.20 o 
   6   5  -3     1512.68     1517.18     24.89 o 
   8   5  -3      691.91      710.68     15.15 o 
  10   5  -3      554.31      597.70     23.23 o 
   1   6  -3    19081.71    17582.92    169.25 o 
   3   6  -3    23673.82    23325.92    224.14 o 
   5   6  -3     9899.02     9174.80    100.56 o 
   7   6  -3     1370.96     1283.20     22.43 o 
   9   6  -3     4302.28     4379.91     74.96 o 
  11   6  -3     2332.07     2229.04     49.05 o 
   2   7  -3     2867.35     2992.32     28.81 o 
   4   7  -3     2232.82     2526.36     27.49 o 
   6   7  -3     3221.91     3212.19     45.32 o 
   8   7  -3     2632.72     2680.19     41.43 o 
  10   7  -3     1130.49     1170.68     34.71 o 
   1   8  -3    27975.34    26363.08    227.89 o 
   3   8  -3     5169.16     4308.34     40.31 o 
   5   8  -3     4237.35     3773.13     53.00 o 
   7   8  -3     5993.56     5895.47     80.78 o 
   9   8  -3     2861.56     2802.05     48.56 o 
  11   8  -3     1269.26     1262.65     38.69 o 
   2   9  -3     3962.38     4251.89     38.97 o 
   4   9  -3     1438.40     1476.47     20.61 o 
   6   9  -3     1743.15     1732.18     28.86 o 
   8   9  -3     1470.56     1396.89     28.75 o 
  10   9  -3      285.30      280.42     13.25 o 
   1  10  -3    24260.68    23806.14    202.64 o 
   3  10  -3     3592.09     3140.68     31.61 o 
   5  10  -3     2519.47     2320.71     36.89 o 
   7  10  -3     6242.51     5925.75     82.85 o 
   9  10  -3     2630.62     2394.49     44.24 o 
   2  11  -3      360.42      324.46      6.90 o 
   4  11  -3     1442.11     1473.69     21.31 o 
   6  11  -3      578.82      623.91     14.72 o 
   8  11  -3      464.95      492.59     16.10 o 
  10  11  -3      267.74      303.51     14.72 o 
   1  12  -3     4453.80     4437.74     43.59 o 
   3  12  -3     3929.33     3786.47     38.09 o 
   5  12  -3     2000.70     1954.66     28.78 o 
   7  12  -3      882.55      849.87     21.82 o 
   9  12  -3     1584.25     1534.36     33.45 o 
   2  13  -3      927.85     1006.66     14.24 o 
   4  13  -3     1057.31     1054.09     19.73 o 
   6  13  -3       29.64       30.93      4.79 o 
   8  13  -3       80.76       89.81      8.91 o 
   1  14  -3      371.04      443.15      8.89 o 
   3  14  -3     1286.61     1244.71     19.23 o 
   5  14  -3      856.70      769.92     15.30 o 
   7  14  -3      463.81      440.07     16.34 o 
   9  14  -3      175.40      177.65     12.05 o 
   2  15  -3      459.28      450.96      9.65 o 
   4  15  -3      116.09      126.21      6.73 o 
   6  15  -3      264.73      287.60     10.54 o 
   8  15  -3       99.99       97.48     10.03 o 
   1  16  -3      277.45      275.74      7.48 o 
   3  16  -3      648.00      667.79     14.73 o 
   5  16  -3      187.87      169.38      8.33 o 
   7  16  -3      168.53      135.35      9.88 o 
   2  17  -3      956.70      908.95     18.17 o 
   4  17  -3      257.80      246.34     10.03 o 
   6  17  -3      158.81      170.77     10.10 o 
   1  18  -3     1736.19     1756.19     24.80 o 
   3  18  -3     1322.76     1338.64     25.90 o 
   5  18  -3      702.06      738.18     19.10 o 
   2  19  -3      133.49      109.41      9.13 o 
   4  19  -3      167.58      176.29     11.35 o 
   1  20  -3     3075.06     3211.35     46.39 o 
   3  20  -3      815.35      917.63     24.84 o 
   2  21  -3      150.95      121.72      8.14 o 
   0   0  -2    50733.79    47710.23   1421.08 o 
   2   0  -2    14210.08    12266.39    272.87 o 
   4   0  -2    20858.50    19442.23    270.32 o 
   6   0  -2    15135.61    14608.92    203.39 o 
   8   0  -2    10554.27     9992.77    270.82 o 
  10   0  -2     2631.93     2575.01     67.07 o 
  12   0  -2      472.01      430.42     23.93 o 
   1   1  -2     1515.61     1319.15     14.81 o 
   3   1  -2     4336.70     4894.83     52.09 o 
   5   1  -2     5436.32     6042.06     59.72 o 
   7   1  -2     3377.35     3353.47     38.98 o 
   9   1  -2     2787.27     2793.07     49.55 o 
  11   1  -2     1347.71     1352.11     30.43 o 
   0   2  -2    21974.41    19611.41    318.81 o 
   2   2  -2    22308.34    21072.06    217.56 o 
   4   2  -2    17376.63    17193.47    189.54 o 
   6   2  -2    16855.16    16677.25    155.83 o 
   8   2  -2     8671.07     8415.18    108.76 o 
  10   2  -2     1601.64     1487.64     47.04 o 
  12   2  -2      263.56      314.70     14.18 o 
   1   3  -2    23898.91    26589.59    276.52 o 
   3   3  -2    10738.99    11646.29    156.92 o 
   5   3  -2      238.20      197.20      4.90 o 
   7   3  -2       35.03       31.06      2.82 o 
   9   3  -2      118.67      121.24      8.42 o 
  11   3  -2      619.99      636.66     19.17 o 
   0   4  -2    28980.31    28346.24    413.58 o 
   2   4  -2     5982.72     4892.24     51.52 o 
   4   4  -2     8913.57     8360.62     95.45 o 
   6   4  -2    11387.42    11357.85    133.20 o 
   8   4  -2     3305.80     3311.54     48.16 o 
  10   4  -2      785.03      764.06     22.58 o 
   1   5  -2      867.07     1098.66     13.53 o 
   3   5  -2     4896.78     5293.93     55.76 o 
   5   5  -2     2193.74     2428.21     29.39 o 
   7   5  -2      617.09      627.97     13.66 o 
   9   5  -2      221.37      233.12     15.76 o 
  11   5  -2      421.49      426.96     21.03 o 
   0   6  -2     1604.67     1968.73     28.60 o 
   2   6  -2     7767.92     8193.62     74.48 o 
   4   6  -2     3049.27     2964.85     34.43 o 
   6   6  -2     2367.24     2518.41     33.38 o 
   8   6  -2     1419.76     1408.52     24.96 o 
  10   6  -2      538.48      528.51     18.52 o 
   1   7  -2     2485.70     2593.80     24.65 o 
   3   7  -2      243.14      249.09      6.79 o 
   5   7  -2     4431.47     4746.05     58.85 o 
   7   7  -2      935.55      979.97     19.03 o 
   9   7  -2      697.68      639.04     18.49 o 
  11   7  -2      290.05      281.00     14.67 o 
   0   8  -2     5732.76     6077.56     78.99 o 
   2   8  -2      363.27      358.64      6.03 o 
   4   8  -2      375.71      400.17      7.44 o 
   6   8  -2      919.68      878.48     17.58 o 
   8   8  -2      296.92      275.15     10.96 o 
  10   8  -2       83.24       61.20      7.52 o 
   1   9  -2     1244.39     1292.99     14.47 o 
   3   9  -2      567.25      573.71      8.43 o 
   5   9  -2      470.41      482.40     10.72 o 
   7   9  -2      501.62      458.11     12.63 o 
   9   9  -2      803.07      795.76     27.99 o 
  11   9  -2     1298.75     1211.56     33.47 o 
   0  10  -2    10427.41    11069.17    126.81 o 
   2  10  -2     3562.83     3131.61     31.99 o 
   4  10  -2     2815.52     2924.65     36.11 o 
   6  10  -2     1492.63     1596.48     31.14 o 
   8  10  -2      556.43      528.72     16.20 o 
  10  10  -2       91.12      111.36     10.26 o 
   1  11  -2      302.64      337.30      6.35 o 
   3  11  -2     3042.24     3228.19     35.13 o 
   5  11  -2     2003.22     2163.05     29.93 o 
   7  11  -2      376.07      344.19     13.07 o 
   9  11  -2     1288.66     1194.31     27.72 o 
   0  12  -2    11470.14    11505.05    135.71 o 
   2  12  -2    12330.12    12040.43    105.18 o 
   4  12  -2     5968.41     5752.19     65.47 o 
   6  12  -2     1655.64     1707.64     26.82 o 
   8  12  -2     1557.32     1460.91     31.59 o 
  10  12  -2      303.70      315.02     15.69 o 
   1  13  -2       89.56       95.44      4.12 o 
   3  13  -2     1759.90     1707.86     24.51 o 
   5  13  -2      115.31       92.74      5.45 o 
   7  13  -2     1108.25     1095.12     23.61 o 
   9  13  -2      696.29      737.90     21.89 o 
   0  14  -2    12900.34    12816.07    167.85 o 
   2  14  -2     6517.90     6364.52     60.88 o 
   4  14  -2     3834.89     3714.10     45.84 o 
   6  14  -2     3182.98     3213.54     43.06 o 
   8  14  -2      533.53      568.40     19.11 o 
   1  15  -2     1110.21     1153.61     15.17 o 
   3  15  -2     1028.75     1011.45     18.61 o 
   5  15  -2      465.41      463.81     12.62 o 
   7  15  -2      584.63      545.86     17.25 o 
   9  15  -2      735.28      761.82     23.56 o 
   0  16  -2     5836.27     5820.72     72.06 o 
   2  16  -2     5352.92     5135.12     60.10 o 
   4  16  -2     4402.65     4277.73     58.74 o 
   6  16  -2     2311.14     2221.90     36.73 o 
   8  16  -2      947.65     1072.82     25.77 o 
   1  17  -2      555.13      572.37     10.88 o 
   3  17  -2      252.61      250.02      9.46 o 
   5  17  -2      427.00      366.37     12.05 o 
   7  17  -2      243.88      234.16     14.76 o 
   0  18  -2     4117.08     4038.71     60.13 o 
   2  18  -2     3456.84     3398.50     41.00 o 
   4  18  -2     2368.99     2391.61     37.91 o 
   6  18  -2      807.14      913.67     22.86 o 
   1  19  -2     1022.34      956.18     17.84 o 
   3  19  -2      626.50      543.19     13.58 o 
   5  19  -2      247.70      228.06      9.66 o 
   0  20  -2      875.74      930.09     25.85 o 
   2  20  -2      504.17      540.57     13.44 o 
   4  20  -2      264.67      233.08     10.05 o 
   1  21  -2       94.85      101.01      9.33 o 
   3  21  -2       22.18       20.57      5.85 o 
   0  22  -2      452.03      452.60     22.04 o 
   2   1  -1     4125.77     4939.60     58.16 o 
   4   1  -1     2960.79     3457.35     33.83 o 
   6   1  -1      600.13      632.26      8.90 o 
   8   1  -1       13.54       16.00      3.41 o 
  10   1  -1      110.07       91.63      7.75 o 
  12   1  -1      207.50      197.99     11.78 o 
   1   2  -1    43174.89    44115.45    500.41 o 
   3   2  -1    12620.21    13719.02    123.88 o 
   5   2  -1      451.00      330.49      5.48 o 
   7   2  -1     2733.42     2710.92     36.45 o 
   9   2  -1     1084.23     1090.68     27.71 o 
  11   2  -1      195.29      199.81     11.17 o 
   2   3  -1     4263.31     4993.12     57.30 o 
   4   3  -1     3712.17     3905.47     44.46 o 
   6   3  -1     1625.30     1571.64     18.89 o 
   8   3  -1     1200.76     1199.86     23.29 o 
  10   3  -1       39.28       34.60      6.69 o 
  12   3  -1      747.25      703.15     21.62 o 
   1   4  -1     7304.32     6168.09     64.79 o 
   3   4  -1    13006.35    11859.65    167.95 o 
   5   4  -1    17933.61    17881.44    204.21 o 
   7   4  -1     3978.08     3836.39     53.87 o 
   9   4  -1     1626.22     1630.20     33.76 o 
  11   4  -1      721.58      769.39     21.95 o 
   2   5  -1    16410.84    18627.57    188.28 o 
   4   5  -1     5297.80     5479.31     66.11 o 
   6   5  -1     2118.29     2285.81     31.49 o 
   8   5  -1     1462.99     1441.13     27.07 o 
  10   5  -1     1535.11     1577.19     39.68 o 
   1   6  -1     6681.89     4956.66     48.79 o 
   3   6  -1    61898.25    64175.21    589.50 o 
   5   6  -1    24669.17    23635.61    269.11 o 
   7   6  -1     3820.43     3535.76     50.96 o 
   9   6  -1      160.00      160.06      9.43 o 
  11   6  -1     2775.83     2769.53     59.77 o 
   2   7  -1     4018.30     4346.77     42.73 o 
   4   7  -1     4457.41     5190.74     51.82 o 
   6   7  -1     2458.67     2402.74     46.15 o 
   8   7  -1      188.09      203.02      9.44 o 
  10   7  -1     1753.28     1756.99     37.86 o 
   1   8  -1    14613.59    14158.67    126.96 o 
   3   8  -1    29538.86    29644.30    273.47 o 
   5   8  -1    17774.43    17267.58    200.14 o 
   7   8  -1     4663.04     4420.20     62.84 o 
   9   8  -1     1882.75     1913.54     39.70 o 
  11   8  -1     1191.19     1186.07     33.25 o 
   2   9  -1      367.05      500.65      7.72 o 
   4   9  -1     7880.30     8545.78     91.97 o 
   6   9  -1      793.60      664.91     15.12 o 
   8   9  -1      406.75      389.63     13.48 o 
  10   9  -1      712.26      789.01     23.17 o 
   1  10  -1    17608.47    16852.30    137.18 o 
   3  10  -1     7257.59     7044.67     65.19 o 
   5  10  -1     9245.94     8718.41     97.79 o 
   7  10  -1     4817.01     4837.73     85.40 o 
   9  10  -1     3105.05     3076.32     58.61 o 
  11  10  -1      178.50      193.15     12.81 o 
   2  11  -1     1611.71     1517.70     17.71 o 
   4  11  -1       31.82       40.49      3.53 o 
   6  11  -1      170.20      137.33      7.69 o 
   8  11  -1      816.77      856.89     22.02 o 
  10  11  -1      588.81      592.24     20.86 o 
   1  12  -1     8981.51     8722.81     80.45 o 
   3  12  -1     2357.36     2335.69     30.61 o 
   5  12  -1     1049.61     1024.27     16.89 o 
   7  12  -1     2330.94     2166.13     37.19 o 
   9  12  -1      214.62      261.29     14.09 o 
   2  13  -1     2798.54     2938.92     31.13 o 
   4  13  -1      480.79      524.21     10.99 o 
   6  13  -1     1040.10     1022.19     20.20 o 
   8  13  -1      210.78      213.84     10.88 o 
  10  13  -1      917.11      850.67     26.72 o 
   1  14  -1      452.02      438.82      8.12 o 
   3  14  -1      316.15      307.88      8.86 o 
   5  14  -1     1117.17     1091.77     19.05 o 
   7  14  -1      149.36      144.00      9.31 o 
   9  14  -1      101.47       80.94     10.54 o 
   2  15  -1     1308.49     1296.43     18.98 o 
   4  15  -1      255.53      259.11      8.96 o 
   6  15  -1      109.54       74.54      6.94 o 
   8  15  -1      119.82      110.07      9.12 o 
   1  16  -1      257.97      248.92      7.69 o 
   3  16  -1        6.93       10.82      3.70 o 
   5  16  -1     1056.96     1065.30     19.44 o 
   7  16  -1      138.71      154.74     10.05 o 
   2  17  -1     1369.60     1321.34     21.15 o 
   4  17  -1      206.88      203.34      8.21 o 
   6  17  -1       49.85       38.03      7.55 o 
   8  17  -1      121.84      121.32     10.18 o 
   1  18  -1      417.82      440.72     11.31 o 
   3  18  -1     1687.51     1703.50     25.66 o 
   5  18  -1     1021.86     1046.18     19.93 o 
   7  18  -1      934.25      936.00     25.51 o 
   2  19  -1     1132.34     1121.63     19.84 o 
   4  19  -1      233.59      236.19     10.33 o 
   6  19  -1       41.35       46.97      8.06 o 
   1  20  -1     2261.22     2355.61     35.71 o 
   3  20  -1     1456.79     1571.08     25.04 o 
   5  20  -1      870.52      996.22     21.60 o 
   2  21  -1      147.04      148.00      7.97 o 
   4  21  -1      201.33      213.23     12.18 o 
   1  22  -1     1397.32     1459.40     30.37 o 
   2   0   0    35535.20    33236.30    600.79 o 
   4   0   0     8286.20    14216.32    214.67 o 
   6   0   0     6108.17     5456.91     76.63 o 
   8   0   0    10806.67    11245.08    199.36 o 
  10   0   0     3530.04     3212.33     81.59 o 
  12   0   0      421.42      414.05     24.84 o 
   1   1   0     1150.77     1280.28     16.63 o 
   3   1   0      182.02      116.75      2.89 o 
   5   1   0     1111.16     1625.51     18.53 o 
   7   1   0     3195.96     3182.31     41.88 o 
   9   1   0     3165.86     2880.59     51.62 o 
  11   1   0      622.72      717.66     21.21 o 
   0   2   0    74091.84    58136.45   2023.70 o 
   2   2   0    62002.77    60360.51    743.72 o 
   4   2   0      239.72       41.58      3.60 o 
   6   2   0      721.03      437.02      7.54 o 
   8   2   0    12081.26    12059.75    153.50 o 
  10   2   0     3166.20     2922.77     53.81 o 
  12   2   0      786.92      741.44     22.64 o 
   1   3   0     1324.73     1305.56     15.34 o 
   3   3   0     3049.27     3812.07     50.09 o 
   5   3   0     2483.46     2423.44     24.03 o 
   7   3   0     4584.60     4606.20     58.48 o 
   9   3   0     4356.82     3994.63     92.00 o 
  11   3   0     1274.13     1203.09     29.26 o 
   0   4   0      643.59     1516.66     24.15 o 
   2   4   0    32937.62    32395.00    320.93 o 
   4   4   0    28425.50    29255.99    335.39 o 
   6   4   0      843.75      743.63     14.63 o 
   8   4   0        9.35       12.69      3.96 o 
  10   4   0     3498.22     3253.20     67.63 o 
  12   4   0      572.33      575.15     20.02 o 
   1   5   0    14023.58    15454.04    145.59 o 
   3   5   0    21460.52    25282.97    291.45 o 
   5   5   0       43.33      116.15      4.36 o 
   7   5   0      826.65      790.03     16.28 o 
   9   5   0     2538.78     2461.25     47.21 o 
  11   5   0      107.77      103.06     10.51 o 
   0   6   0     1885.74     2095.35     30.39 o 
   2   6   0    12966.96    13971.99    126.49 o 
   4   6   0     8602.11     9072.34    100.25 o 
   6   6   0      289.88      267.73      8.55 o 
   8   6   0      368.39      352.65     11.70 o 
  10   6   0       73.39       92.32      9.51 o 
   1   7   0     2441.60     2737.65     26.44 o 
   3   7   0     5031.93     5882.19     60.47 o 
   5   7   0       14.20       17.72      3.79 o 
   7   7   0     1379.85     1214.42     22.52 o 
   9   7   0      471.53      425.02     15.47 o 
  11   7   0        1.05       11.90      7.14 o 
   0   8   0     1377.17     1735.70     22.83 o 
   2   8   0     4332.81     4812.52     47.81 o 
   4   8   0     1442.45     1513.24     19.74 o 
   6   8   0       69.17       95.56      5.55 o 
   8   8   0       18.16       17.74      5.27 o 
  10   8   0      631.64      546.55     18.95 o 
   1   9   0     2669.88     3224.19     29.53 o 
   3   9   0        0.56        1.81      1.66 o 
   5   9   0       24.60       40.72      3.91 o 
   7   9   0       24.36       37.45      4.65 o 
   9   9   0      274.26      270.82     13.14 o 
  11   9   0       79.16       57.56      9.53 o 
   0  10   0     3730.52     3484.17     45.17 o 
   2  10   0     1727.29     1354.54     15.97 o 
   4  10   0      683.42      508.71      9.84 o 
   6  10   0     3985.29     3859.49     64.15 o 
   8  10   0     2160.57     2149.54     55.32 o 
  10  10   0     1331.11     1298.42     32.43 o 
   1  11   0       81.64       89.38      4.81 o 
   3  11   0      107.49      111.66      4.23 o 
   5  11   0     2753.49     2818.90     42.51 o 
   7  11   0     4063.38     3926.24     58.78 o 
   9  11   0       29.51       32.40      7.24 o 
   0  12   0    16451.65    16269.04    209.28 o 
   2  12   0     2802.83     2156.76     23.01 o 
   4  12   0     1051.89      797.16     13.08 o 
   6  12   0     2711.00     2744.72     40.26 o 
   8  12   0     6233.33     6261.16     89.30 o 
  10  12   0     1117.43     1159.78     31.63 o 
   1  13   0     4138.79     4473.99     44.68 o 
   3  13   0      273.34      351.50      7.96 o 
   5  13   0     1970.26     1832.65     27.59 o 
   7  13   0     2991.03     2641.42     40.62 o 
   9  13   0      517.01      547.24     18.46 o 
   0  14   0     9699.28     9100.67    121.46 o 
   2  14   0     6411.86     5998.28     65.10 o 
   4  14   0     6336.28     6196.28     66.78 o 
   6  14   0     4157.97     4259.72     56.34 o 
   8  14   0     2025.67     2062.68     37.97 o 
   1  15   0       39.46       32.56      3.91 o 
   3  15   0       33.01       30.57      4.10 o 
   5  15   0      676.05      668.19     17.66 o 
   7  15   0      697.52      727.20     35.18 o 
   9  15   0      676.18      670.96     21.51 o 
   0  16   0      216.96      209.23      9.14 o 
   2  16   0     6535.02     6441.80     73.73 o 
   4  16   0     5560.29     5330.61     67.68 o 
   6  16   0     2906.98     2748.10     46.20 o 
   8  16   0     1424.88     1606.53     36.44 o 
   1  17   0     1970.77     1964.49     27.81 o 
   3  17   0      605.60      580.19     12.99 o 
   5  17   0      324.53      338.71     13.55 o 
   7  17   0     1027.64     1129.98     26.23 o 
   0  18   0     3548.84     3694.52     71.55 o 
   2  18   0     1426.28     1553.64     24.12 o 
   4  18   0      817.49      841.43     17.80 o 
   6  18   0      707.73      766.56     21.10 o 
   1  19   0      218.17      204.25      8.80 o 
   3  19   0      331.96      310.69     10.16 o 
   5  19   0      704.82      785.48     21.39 o 
   0  20   0      768.60      677.93     25.87 o 
   2  20   0      488.25      487.77     13.56 o 
   4  20   0      587.98      664.16     15.14 o 
   1  21   0       54.03       48.76      6.67 o 
   3  21   0       46.90       49.52      6.08 o 
   0  22   0      251.86      233.42     16.69 o 
   2  22   0       80.38       91.73      8.35 o 
   2   1   1     4114.94     5004.47     44.64 o 
   4   1   1     2900.63     3440.00     36.45 o 
   6   1   1      562.35      601.42      9.97 o 
   8   1   1       19.23       16.24      3.48 o 
  10   1   1       95.08       87.66      8.20 o 
  12   1   1      211.68      226.62     13.13 o 
   1   2   1    44535.34    45769.22    496.21 o 
   3   2   1    11868.17    13083.91    120.72 o 
   5   2   1      382.88      275.75      5.72 o 
   7   2   1     2964.72     3036.03     40.63 o 
   9   2   1     1068.85     1139.31     26.51 o 
  11   2   1      147.35      150.19     13.35 o 
   2   3   1     4165.78     4913.95     54.15 o 
   4   3   1     3607.01     3856.28     40.97 o 
   6   3   1     1661.83     1637.58     20.95 o 
   8   3   1     1355.76     1357.23     23.81 o 
  10   3   1       17.69        7.03      5.12 o 
  12   3   1      728.73      758.80     23.41 o 
   1   4   1     6702.11     5643.77     78.71 o 
   3   4   1    12265.72    11306.21    114.69 o 
   5   4   1    17709.41    17922.97    201.56 o 
   7   4   1     4064.72     3885.46     59.52 o 
   9   4   1     1817.49     1772.19     36.97 o 
  11   4   1      727.28      816.00     25.47 o 
   2   5   1    16102.87    18547.71    193.53 o 
   4   5   1     5233.27     5520.23     57.71 o 
   6   5   1     2378.17     2596.02     32.97 o 
   8   5   1     1682.75     1643.89     30.67 o 
  10   5   1     1638.71     1657.58     40.63 o 
   1   6   1     6348.49     4679.03     43.59 o 
   3   6   1    63570.95    66477.36    609.85 o 
   5   6   1    23997.68    23534.36    245.94 o 
   7   6   1     3424.86     3163.46     43.32 o 
   9   6   1      275.73      282.41     12.91 o 
  11   6   1     2898.68     2917.73     66.75 o 
   2   7   1     3892.40     4290.81     39.98 o 
   4   7   1     4120.39     4815.81     50.32 o 
   6   7   1     2630.72     2597.65     34.06 o 
   8   7   1      230.05      252.41     10.45 o 
  10   7   1     1651.24     1629.49     37.00 o 
   1   8   1    16320.41    15609.68    125.85 o 
   3   8   1    29286.22    29596.15    263.80 o 
   5   8   1    17226.90    16857.22    169.25 o 
   7   8   1     4351.21     4220.82     52.61 o 
   9   8   1     1970.51     2018.80     42.31 o 
  11   8   1     1355.43     1333.86     37.20 o 
   2   9   1      369.86      507.75      7.43 o 
   4   9   1     7990.98     8682.28     89.50 o 
   6   9   1      801.42      727.92     15.32 o 
   8   9   1      438.83      419.67     14.25 o 
  10   9   1      592.27      667.52     21.95 o 
   1  10   1    18618.83    17707.16    152.13 o 
   3  10   1     6230.53     6096.38     59.64 o 
   5  10   1     8795.21     8329.37     97.37 o 
   7  10   1     4739.28     4641.42     67.38 o 
   9  10   1     3254.06     3250.43     55.78 o 
  11  10   1      250.29      269.98     17.29 o 
   2  11   1     1591.15     1522.09     16.85 o 
   4  11   1       53.95       66.36      3.54 o 
   6  11   1      181.84      158.87      7.55 o 
   8  11   1      810.59      835.83     28.80 o 
  10  11   1      640.07      641.26     22.41 o 
   1  12   1     9093.15     8710.04     83.69 o 
   3  12   1     2510.47     2514.06     27.29 o 
   5  12   1      894.57      863.05     16.88 o 
   7  12   1     2373.38     2220.98     44.36 o 
   9  12   1      224.92      257.27     12.84 o 
   2  13   1     2779.60     2876.86     31.87 o 
   4  13   1      443.41      482.66      9.98 o 
   6  13   1     1000.06     1013.05     20.43 o 
   8  13   1      210.80      224.65     11.27 o 
  10  13   1      950.29      873.40     24.79 o 
   1  14   1      413.89      396.26      8.60 o 
   3  14   1      367.26      376.12      9.28 o 
   5  14   1     1180.76     1130.97     22.00 o 
   7  14   1      155.88      147.01      9.48 o 
   9  14   1       83.86       62.96      8.76 o 
   2  15   1     1310.04     1306.48     20.27 o 
   4  15   1      255.05      263.43      8.27 o 
   6  15   1      110.18       88.23      7.96 o 
   8  15   1      120.55       90.48      9.80 o 
   1  16   1      294.68      271.21      8.48 o 
   3  16   1        7.31        6.67      3.62 o 
   5  16   1     1058.76     1052.13     23.80 o 
   7  16   1      144.19      139.86      9.94 o 
   2  17   1     1363.26     1318.37     21.22 o 
   4  17   1      200.49      201.47      9.13 o 
   6  17   1       49.14       35.47      7.14 o 
   8  17   1      138.40      157.25     12.66 o 
   1  18   1      375.95      375.78     12.45 o 
   3  18   1     1644.88     1651.70     25.53 o 
   5  18   1      962.59      967.01     23.70 o 
   7  18   1      982.68     1015.13     25.29 o 
   2  19   1     1156.62     1157.77     21.32 o 
   4  19   1      211.43      194.71      8.41 o 
   6  19   1       61.87       65.96      8.70 o 
   1  20   1     2302.99     2428.08     39.47 o 
   3  20   1     1348.48     1487.83     26.23 o 
   5  20   1      759.57      842.83     20.74 o 
   2  21   1      147.22      149.58      9.37 o 
   4  21   1      206.08      199.80     10.33 o 
   1  22   1     1429.50     1532.75     32.94 o 
   0   0   2    54744.63    51643.52   1182.48 o 
   2   0   2    13052.86    11221.05    137.19 o 
   4   0   2    21588.99    21173.65    267.14 o 
   6   0   2    15305.45    15129.93    195.42 o 
   8   0   2    10473.45    10297.85    167.57 o 
  10   0   2     2416.29     2442.59     67.47 o 
  12   0   2      321.77      279.61     20.89 o 
   1   1   2     1469.49     1301.95     13.43 o 
   3   1   2     4461.34     4995.98     43.04 o 
   5   1   2     5053.09     5729.52     57.25 o 
   7   1   2     3105.76     3156.07     37.56 o 
   9   1   2     2911.74     2967.14     53.94 o 
  11   1   2     1510.37     1519.19     34.94 o 
   0   2   2    19831.12    18009.34    269.31 o 
   2   2   2    22393.11    20868.92    208.86 o 
   4   2   2    17643.51    17975.89    169.60 o 
   6   2   2    17072.65    17249.27    161.46 o 
   8   2   2     8743.54     8438.43    108.37 o 
  10   2   2     1338.88     1336.59     30.91 o 
  12   2   2      277.25      335.73     16.04 o 
   1   3   2    24027.09    26521.97    279.94 o 
   3   3   2    10720.84    11539.54    124.82 o 
   5   3   2      197.40      157.94      4.18 o 
   7   3   2       71.27       61.32      4.22 o 
   9   3   2      133.39      145.29      9.42 o 
  11   3   2      682.55      724.31     22.20 o 
   0   4   2    28565.65    27873.68    431.81 o 
   2   4   2     6185.87     5153.89     53.42 o 
   4   4   2     9142.08     8702.13     84.71 o 
   6   4   2    11559.78    11888.21    120.65 o 
   8   4   2     2849.52     2722.04     45.49 o 
  10   4   2      767.93      742.03     21.70 o 
   1   5   2      846.60     1073.36     13.85 o 
   3   5   2     4824.12     5368.16     53.55 o 
   5   5   2     2199.51     2486.30     28.96 o 
   7   5   2      531.42      554.69     12.66 o 
   9   5   2      215.21      228.44     15.63 o 
  11   5   2      420.49      438.00     17.49 o 
   0   6   2     1744.76     2048.46     33.17 o 
   2   6   2     8247.36     8762.72     85.29 o 
   4   6   2     3197.09     3278.70     33.93 o 
   6   6   2     2126.37     2301.81     29.81 o 
   8   6   2     1295.57     1282.16     25.87 o 
  10   6   2      570.16      494.86     23.13 o 
   1   7   2     2481.39     2594.37     25.22 o 
   3   7   2      241.08      257.62      7.11 o 
   5   7   2     4437.36     4891.52     52.92 o 
   7   7   2      925.55      958.27     18.30 o 
   9   7   2      682.97      636.04     20.27 o 
  11   7   2      301.25      253.54     14.10 o 
   0   8   2     5667.96     5976.82     81.37 o 
   2   8   2      358.91      356.54      6.21 o 
   4   8   2      405.42      436.44      9.75 o 
   6   8   2      972.91      965.86     17.25 o 
   8   8   2      277.46      264.89     11.43 o 
  10   8   2       75.50       52.63      8.53 o 
   1   9   2     1255.38     1292.16     14.33 o 
   3   9   2      569.83      582.11      9.22 o 
   5   9   2      507.22      529.11     10.27 o 
   7   9   2      460.92      439.00     12.82 o 
   9   9   2      770.83      749.17     20.59 o 
  11   9   2     1291.50     1196.66     68.83 o 
   0  10   2     9606.49    10003.48    155.54 o 
   2  10   2     3612.15     3210.16     31.45 o 
   4  10   2     3059.52     3234.09     34.92 o 
   6  10   2     1543.50     1685.31     24.53 o 
   8  10   2      544.50      533.06     16.85 o 
  10  10   2      112.97      124.28     10.06 o 
   1  11   2      311.06      337.18      6.78 o 
   3  11   2     3171.71     3338.61     34.47 o 
   5  11   2     2151.39     2286.45     28.70 o 
   7  11   2      315.72      286.98     11.48 o 
   9  11   2     1146.29     1012.12     25.43 o 
   0  12   2    11167.94    11187.87    151.39 o 
   2  12   2    12007.17    11810.82    112.99 o 
   4  12   2     6167.06     5951.15     68.07 o 
   6  12   2     1569.35     1582.94     26.19 o 
   8  12   2     1624.88     1523.83     32.42 o 
  10  12   2      301.90      334.85     15.42 o 
   1  13   2       97.86      103.43      4.53 o 
   3  13   2     1885.14     1884.76     23.11 o 
   5  13   2       75.07       65.12      5.42 o 
   7  13   2     1055.26     1061.03     23.53 o 
   9  13   2      652.45      724.74     24.37 o 
   0  14   2    13088.21    12820.50    191.96 o 
   2  14   2     6181.25     6102.72     68.71 o 
   4  14   2     3951.40     3900.64     48.11 o 
   6  14   2     3561.09     3466.47     54.13 o 
   8  14   2      505.30      545.73     20.51 o 
   1  15   2     1141.63     1169.89     16.46 o 
   3  15   2     1086.53     1075.53     17.08 o 
   5  15   2      430.28      460.75     12.76 o 
   7  15   2      508.50      506.58     16.40 o 
   9  15   2      730.60      762.88     26.09 o 
   0  16   2     5010.02     4932.68     87.99 o 
   2  16   2     5355.43     5142.01     58.37 o 
   4  16   2     4501.39     4332.82     54.33 o 
   6  16   2     2577.17     2537.07     43.37 o 
   8  16   2     1054.82     1194.74     30.85 o 
   1  17   2      571.65      585.31     13.47 o 
   3  17   2      273.47      264.29      8.63 o 
   5  17   2      465.65      418.70     12.87 o 
   7  17   2      228.98      236.88     12.61 o 
   0  18   2     3899.77     3861.38     69.26 o 
   2  18   2     3374.76     3363.16     46.33 o 
   4  18   2     2440.28     2462.09     37.30 o 
   6  18   2      831.14      928.53     23.52 o 
   1  19   2     1016.10      945.95     20.78 o 
   3  19   2      640.09      567.17     14.15 o 
   5  19   2      267.68      248.91     11.47 o 
   0  20   2      846.72      877.62     30.43 o 
   2  20   2      479.22      507.88     15.16 o 
   4  20   2      334.10      332.98     13.25 o 
   1  21   2       95.04      119.88      9.04 o 
   3  21   2       25.06       25.30      6.05 o 
   0  22   2      442.65      489.83     23.48 o 
   2   1   3     6889.21     7656.97     60.57 o 
   4   1   3      296.48      358.34      5.41 o 
   6   1   3     2482.28     2825.77     27.32 o 
   8   1   3     2000.29     2027.24     28.32 o 
  10   1   3      214.73      208.61     11.81 o 
   1   2   3     1145.80      972.26     12.56 o 
   3   2   3     1889.07     1614.88     13.94 o 
   5   2   3     5687.02     5818.70     50.08 o 
   7   2   3     2570.37     2672.64     27.66 o 
   9   2   3      216.73      194.47     10.77 o 
  11   2   3      560.90      597.96     22.56 o 
   2   3   3    13342.58    15157.77    128.57 o 
   4   3   3      993.41     1213.80     14.47 o 
   6   3   3     8683.31     9659.75     92.80 o 
   8   3   3     2602.03     2509.49     33.56 o 
  10   3   3       79.08       79.28      8.52 o 
   1   4   3     4452.50     3561.11     34.64 o 
   3   4   3    28679.87    29957.23    271.96 o 
   5   4   3    11096.81    11233.59    107.85 o 
   7   4   3     2674.53     2517.64     33.10 o 
   9   4   3     1896.49     1853.50     46.26 o 
  11   4   3      809.85      843.80     24.94 o 
   2   5   3     3795.02     4737.92     47.70 o 
   4   5   3     2387.09     2561.88     27.48 o 
   6   5   3     1498.55     1546.47     20.18 o 
   8   5   3      592.50      584.77     14.95 o 
  10   5   3      546.65      583.54     19.63 o 
   1   6   3    19456.42    17923.67    189.37 o 
   3   6   3    23805.41    23699.09    222.56 o 
   5   6   3     9566.84     9130.52     93.56 o 
   7   6   3     1379.70     1305.31     23.87 o 
   9   6   3     4032.04     4163.51     72.96 o 
  11   6   3     2487.82     2489.03     81.99 o 
   2   7   3     2793.27     2931.55     31.66 o 
   4   7   3     2121.07     2454.98     26.77 o 
   6   7   3     3520.77     3537.47     42.56 o 
   8   7   3     2508.77     2601.51     45.55 o 
  10   7   3     1181.06     1245.48     27.91 o 
   1   8   3    27392.77    25907.42    224.32 o 
   3   8   3     5588.25     4720.82     47.81 o 
   5   8   3     4156.55     3842.70     43.33 o 
   7   8   3     5844.78     5813.30     75.81 o 
   9   8   3     2922.66     2925.76     86.31 o 
  11   8   3     1313.12     1380.46     31.24 o 
   2   9   3     3837.70     4132.93     40.31 o 
   4   9   3     1591.78     1669.34     20.45 o 
   6   9   3     1750.28     1796.39     24.06 o 
   8   9   3     1542.53     1456.94     28.70 o 
  10   9   3      222.61      239.51     18.28 o 
   1  10   3    24363.22    23902.04    216.03 o 
   3  10   3     3461.95     3020.12     34.52 o 
   5  10   3     2718.24     2582.84     31.37 o 
   7  10   3     6107.27     6063.64     80.57 o 
   9  10   3     2823.53     2621.85     73.83 o 
   2  11   3      391.80      364.07      7.34 o 
   4  11   3     1325.97     1341.39     22.31 o 
   6  11   3      536.97      596.51     13.08 o 
   8  11   3      563.38      650.46     20.10 o 
  10  11   3      239.71      259.70     21.33 o 
   1  12   3     4851.23     4883.61     52.35 o 
   3  12   3     3760.00     3655.76     43.55 o 
   5  12   3     1671.12     1619.78     25.13 o 
   7  12   3      957.87      932.99     22.46 o 
   9  12   3     1624.63     1661.63     40.98 o 
   2  13   3      945.49     1042.09     15.31 o 
   4  13   3     1057.09     1051.21     18.37 o 
   6  13   3       18.87       19.83      4.57 o 
   8  13   3       97.99      103.47     10.68 o 
   1  14   3      432.15      509.45     11.47 o 
   3  14   3     1172.02     1141.43     19.69 o 
   5  14   3      827.55      753.58     15.72 o 
   7  14   3      500.89      517.23     15.53 o 
   9  14   3      190.94      181.44     13.94 o 
   2  15   3      456.64      426.19     10.16 o 
   4  15   3      116.94      123.21      7.09 o 
   6  15   3      266.80      281.90     10.74 o 
   8  15   3       97.58       86.54     11.07 o 
   1  16   3      284.46      280.83      9.28 o 
   3  16   3      601.25      634.72     15.51 o 
   5  16   3      193.16      187.50      8.70 o 
   7  16   3      144.76      124.77      9.98 o 
   2  17   3      977.77      952.02     18.92 o 
   4  17   3      275.22      277.26     10.35 o 
   6  17   3      138.91      146.61      9.29 o 
   1  18   3     1809.91     1822.91     28.27 o 
   3  18   3     1289.95     1335.04     24.88 o 
   5  18   3      631.88      654.38     16.20 o 
   2  19   3      120.15      116.70      7.63 o 
   4  19   3      146.62      159.72     10.69 o 
   1  20   3     3217.12     3436.35     58.71 o 
   3  20   3      822.31      878.25     22.37 o 
   2  21   3      138.81      115.10      8.42 o 
   0   0   4    49250.31    47927.61    860.01 o 
   2   0   4    40744.92    42316.88    443.05 o 
   4   0   4     8539.45     7842.46     93.81 o 
   6   0   4    16797.18    16716.20    199.56 o 
   8   0   4     6648.03     6668.25     91.40 o 
  10   0   4     1039.12     1177.48     46.71 o 
   1   1   4     3243.52     3814.44     33.96 o 
   3   1   4     5740.68     6826.95     51.19 o 
   5   1   4     4963.21     5459.88     47.44 o 
   7   1   4     1180.29     1247.00     15.50 o 
   9   1   4      294.13      329.83     11.58 o 
  11   1   4     1151.50     1139.02     34.95 o 
   0   2   4    17300.78    15342.11    230.11 o 
   2   2   4    12579.00    11224.25     89.07 o 
   4   2   4    14403.75    13736.30    110.27 o 
   6   2   4     9656.54     9204.68     80.03 o 
   8   2   4     4910.84     4942.62     53.44 o 
  10   2   4     1445.34     1577.48     32.05 o 
   1   3   4     2360.68     2605.58     26.80 o 
   3   3   4     9344.98    10565.86     81.54 o 
   5   3   4     1723.56     1958.36     19.93 o 
   7   3   4     1566.35     1630.97     19.25 o 
   9   3   4     3620.79     3719.10     55.60 o 
  11   3   4      466.85      505.09     19.42 o 
   0   4   4     8200.34     7714.09    120.97 o 
   2   4   4     6062.83     5067.61     45.67 o 
   4   4   4    17545.61    18581.39    156.69 o 
   6   4   4     3030.63     2879.60     30.62 o 
   8   4   4     1405.48     1366.51     20.92 o 
  10   4   4      742.20      796.50     21.12 o 
   1   5   4     4328.35     5023.46     49.81 o 
   3   5   4     3905.53     4294.06     41.28 o 
   5   5   4     1710.59     2061.13     24.12 o 
   7   5   4       79.93       91.71      4.92 o 
   9   5   4      700.46      766.37     18.78 o 
  11   5   4      284.39      320.41     14.75 o 
   0   6   4    11611.37    12389.05    166.61 o 
   2   6   4     3641.76     3813.09     39.11 o 
   4   6   4     1538.66     1546.73     19.39 o 
   6   6   4     1909.05     1931.19     25.77 o 
   8   6   4      453.67      429.71     10.85 o 
  10   6   4       59.36       61.43      7.25 o 
   1   7   4      338.82      379.30      7.96 o 
   3   7   4       29.90       23.75      2.51 o 
   5   7   4      721.09      754.93     12.57 o 
   7   7   4     1679.20     1617.89     24.77 o 
   9   7   4      154.75      144.50      8.53 o 
  11   7   4      313.09      305.12     14.31 o 
   0   8   4     2270.23     2565.99     38.33 o 
   2   8   4     1645.29     1717.69     21.42 o 
   4   8   4     2435.97     2596.03     39.56 o 
   6   8   4     2906.68     3076.69     37.92 o 
   8   8   4      209.09      195.87     10.53 o 
  10   8   4      227.12      217.46     13.81 o 
   1   9   4     1449.01     1467.01     19.43 o 
   3   9   4     1920.08     1949.16     27.77 o 
   5   9   4     1750.27     1812.32     26.64 o 
   7   9   4      130.97      165.87      8.55 o 
   9   9   4      953.18      958.60     27.47 o 
   0  10   4    13332.55    12959.09    210.62 o 
   2  10   4     1734.97     1574.92     21.65 o 
   4  10   4      625.16      591.05     12.30 o 
   6  10   4     1617.89     1558.82     24.48 o 
   8  10   4     1393.02     1336.45     33.52 o 
  10  10   4      341.01      380.18     20.20 o 
   1  11   4      360.91      377.66      9.13 o 
   3  11   4     1932.86     1977.20     27.62 o 
   5  11   4     1103.33     1082.57     19.40 o 
   7  11   4      440.52      430.40     13.71 o 
   9  11   4      441.49      451.16     21.60 o 
   0  12   4    12177.20    11705.05    192.59 o 
   2  12   4     6697.13     6294.94     64.06 o 
   4  12   4      596.51      546.79     17.16 o 
   6  12   4     3629.80     3662.88     49.24 o 
   8  12   4     2486.19     2393.03     44.99 o 
   1  13   4      779.45      818.56     15.13 o 
   3  13   4     1159.85     1174.63     19.62 o 
   5  13   4     2405.35     2259.90     33.69 o 
   7  13   4      423.65      411.95     15.79 o 
   9  13   4      187.96      184.27     23.40 o 
   0  14   4     2554.85     2249.80     45.98 o 
   2  14   4     5914.24     5649.39     70.65 o 
   4  14   4     6094.85     5916.07     92.33 o 
   6  14   4     3246.98     3258.88     61.75 o 
   8  14   4      951.40     1073.62     27.26 o 
   1  15   4       33.21       24.63      3.97 o 
   3  15   4      404.51      384.07     13.00 o 
   5  15   4      428.17      433.33     12.38 o 
   7  15   4      259.50      264.22     11.13 o 
   0  16   4      614.68      634.04     21.38 o 
   2  16   4     2833.03     2773.78     42.76 o 
   4  16   4    10606.02    10222.71    131.55 o 
   6  16   4     1561.24     1614.82     38.13 o 
   1  17   4      185.66      176.53      8.44 o 
   3  17   4      775.73      745.86     19.83 o 
   5  17   4      130.92      118.30      8.66 o 
   7  17   4      233.53      241.02     11.38 o 
   0  18   4     1759.90     1829.34     40.68 o 
   2  18   4     1649.05     1691.70     33.89 o 
   4  18   4     2361.23     2529.24     39.54 o 
   6  18   4      839.81      891.49     29.08 o 
   1  19   4      362.23      357.64     12.60 o 
   3  19   4      180.54      181.43     11.10 o 
   5  19   4      188.45      163.25     10.63 o 
   0  20   4      968.77     1030.15     30.67 o 
   2  20   4      498.10      503.53     17.79 o 
   4  20   4      104.23      101.22      9.64 o 
   1  21   4       63.56       67.52      7.54 o 
   2   1   5     5017.53     5936.70     48.80 o 
   4   1   5     1620.50     1705.45     16.61 o 
   6   1   5      641.37      666.11      9.83 o 
   8   1   5     1192.98     1209.65     16.67 o 
  10   1   5       50.40       52.16      6.60 o 
   1   2   5    10198.99    10322.04     92.26 o 
   3   2   5     7215.54     7401.21     63.22 o 
   5   2   5      620.53      743.34      9.89 o 
   7   2   5      213.81      205.14      5.83 o 
   9   2   5      982.67      989.60     20.00 o 
  11   2   5      796.79      819.36     22.79 o 
   2   3   5     3357.93     4151.24     35.32 o 
   4   3   5     2108.38     2100.32     21.51 o 
   6   3   5     5704.53     5920.80     57.83 o 
   8   3   5      590.98      612.41     11.81 o 
  10   3   5      471.43      468.77     14.78 o 
   1   4   5     7978.82     7059.05     69.87 o 
   3   4   5     9145.60     8291.45     72.55 o 
   5   4   5     2853.68     2608.66     26.30 o 
   7   4   5     1287.00     1280.81     18.04 o 
   9   4   5      637.85      674.84     16.25 o 
  11   4   5     1601.20     1627.40     34.68 o 
   2   5   5      938.39      990.85     12.47 o 
   4   5   5      187.72      216.95      6.24 o 
   6   5   5     1245.61     1192.34     16.72 o 
   8   5   5     4010.64     3927.61     47.80 o 
  10   5   5      484.55      481.08     15.58 o 
   1   6   5    12701.28    11337.25    113.56 o 
   3   6   5    10550.80     9632.73     96.19 o 
   5   6   5    15595.96    15533.30    149.96 o 
   7   6   5     2116.66     2115.96     29.50 o 
   9   6   5     1500.34     1537.33     30.23 o 
   2   7   5      127.50      164.48      5.19 o 
   4   7   5     1147.76     1241.42     17.43 o 
   6   7   5      130.13      152.49      6.96 o 
   8   7   5     3090.54     3073.69     49.71 o 
  10   7   5      758.28      832.18     26.39 o 
   1   8   5    19490.79    18752.06    208.20 o 
   3   8   5    11530.87    10979.08    109.12 o 
   5   8   5     3469.46     3307.49     40.85 o 
   7   8   5     3798.80     3679.34     55.26 o 
   9   8   5     2865.34     3010.39     50.27 o 
   2   9   5      384.34      413.18      9.10 o 
   4   9   5      458.32      454.93      9.93 o 
   6   9   5     2267.28     2159.43     31.45 o 
   8   9   5      174.69      200.27     10.65 o 
  10   9   5     1294.00     1357.34     36.20 o 
   1  10   5    11799.11    11005.15    117.12 o 
   3  10   5     3656.45     3470.22     43.78 o 
   5  10   5      314.54      264.83     14.36 o 
   7  10   5     4852.57     4893.88     71.53 o 
   9  10   5     1844.20     1893.55     38.34 o 
   2  11   5      299.33      344.89      9.80 o 
   4  11   5      228.52      221.36      8.24 o 
   6  11   5     1709.46     1625.49     28.54 o 
   8  11   5      690.44      635.87     19.70 o 
   1  12   5     4602.63     4259.82     49.82 o 
   3  12   5      832.61      792.50     15.80 o 
   5  12   5     2223.23     2264.05     34.51 o 
   7  12   5      689.46      762.23     19.27 o 
   9  12   5      238.56      209.75     12.14 o 
   2  13   5      456.96      511.62     14.00 o 
   4  13   5      426.45      400.34     12.52 o 
   6  13   5      128.88      118.63      8.49 o 
   8  13   5      402.79      414.23     16.62 o 
   1  14   5      529.74      611.40     12.66 o 
   3  14   5     1281.61     1292.71     25.20 o 
   5  14   5      586.07      581.99     15.90 o 
   7  14   5       83.35       93.65      8.85 o 
   2  15   5     1165.01     1052.27     22.30 o 
   4  15   5       99.12       93.00      7.34 o 
   6  15   5      157.26      126.11      9.48 o 
   1  16   5       50.56       38.80      4.91 o 
   3  16   5      642.81      667.20     19.26 o 
   5  16   5      776.96      757.26     19.10 o 
   7  16   5      323.60      329.64     15.37 o 
   2  17   5       10.30       10.56      5.52 o 
   4  17   5       36.23       22.99      6.65 o 
   6  17   5       44.03       27.85      7.15 o 
   1  18   5       95.12      106.21      6.97 o 
   3  18   5     1804.91     1753.02     35.64 o 
   5  18   5     1183.21     1176.12     28.45 o 
   2  19   5      189.48      207.06     12.79 o 
   4  19   5      763.45      813.66     23.14 o 
   1  20   5     1430.73     1554.44     33.31 o 
   0   0   6    24552.11    23269.29    417.51 o 
   2   0   6    31118.07    31329.00    419.54 o 
   4   0   6     5972.95     5881.93     78.31 o 
   6   0   6     5774.03     6012.25     86.49 o 
   8   0   6     3548.75     3643.59     61.25 o 
  10   0   6      880.52     1072.15     40.83 o 
   1   1   6     2967.72     3406.71     39.71 o 
   3   1   6     2955.10     3200.91     34.67 o 
   5   1   6      565.68      546.50      9.40 o 
   7   1   6      543.31      514.52     11.41 o 
   9   1   6      433.61      535.38     16.85 o 
   0   2   6    23401.08    21882.63    319.79 o 
   2   2   6    12247.55    11244.01     98.09 o 
   4   2   6     8751.83     8234.58     78.13 o 
   6   2   6     3558.77     3636.33     41.25 o 
   8   2   6      779.11      801.89     17.90 o 
  10   2   6     1048.77     1131.78     29.89 o 
   1   3   6      298.69      307.81      6.54 o 
   3   3   6     1121.68     1213.68     14.66 o 
   5   3   6      923.83     1041.56     16.61 o 
   7   3   6      876.26      876.97     18.84 o 
   9   3   6     2504.34     2470.91     45.63 o 
   0   4   6     6265.39     6192.99     92.23 o 
   2   4   6     5668.33     5286.50     51.44 o 
   4   4   6     7613.12     7536.21     70.67 o 
   6   4   6     2343.51     2203.88     28.60 o 
   8   4   6      891.83      904.30     18.59 o 
  10   4   6       77.42      104.93     10.53 o 
   1   5   6       67.08       63.66      3.52 o 
   3   5   6      441.99      484.41      8.90 o 
   5   5   6     2201.53     2262.03     27.70 o 
   7   5   6      313.73      336.89     11.47 o 
   9   5   6      686.04      591.86     18.69 o 
   0   6   6     3740.09     4166.10     67.03 o 
   2   6   6     2952.96     3055.76     34.30 o 
   4   6   6     1138.16     1054.93     15.77 o 
   6   6   6     1823.63     1921.06     27.60 o 
   8   6   6      174.57      196.74      9.63 o 
  10   6   6        9.30       10.50      6.69 o 
   1   7   6     1346.65     1430.93     21.19 o 
   3   7   6     2440.52     2564.30     31.74 o 
   5   7   6      560.78      538.03     11.08 o 
   7   7   6      520.23      550.28     14.96 o 
   9   7   6      297.53      265.26     12.37 o 
   0   8   6      130.42      146.59      7.13 o 
   2   8   6      117.84      149.07      6.67 o 
   4   8   6      580.38      618.87     12.91 o 
   6   8   6      638.02      671.14     15.97 o 
   8   8   6      304.15      308.80     12.89 o 
   1   9   6     1203.11     1219.15     19.65 o 
   3   9   6     2840.04     2908.19     35.66 o 
   5   9   6     1248.96     1247.20     20.83 o 
   7   9   6      315.47      266.05     12.05 o 
   9   9   6       25.18       30.94      8.08 o 
   0  10   6     2267.15     2255.39     40.25 o 
   2  10   6      608.17      509.53     12.13 o 
   4  10   6     1531.94     1409.72     22.55 o 
   6  10   6     2604.02     2552.85     40.08 o 
   8  10   6     1122.31     1144.01     28.95 o 
   1  11   6      383.66      383.71     10.32 o 
   3  11   6     1497.85     1496.99     25.09 o 
   5  11   6      535.29      541.85     13.78 o 
   7  11   6      519.49      524.02     17.30 o 
   9  11   6      471.19      527.73     20.13 o 
   0  12   6      997.56      855.55     20.95 o 
   2  12   6     1915.36     1722.91     26.79 o 
   4  12   6     3816.58     3734.78     52.07 o 
   6  12   6     4595.36     4704.75     74.89 o 
   8  12   6     1518.76     1592.22     42.92 o 
   1  13   6      302.73      324.04     10.03 o 
   3  13   6      626.64      625.99     15.67 o 
   5  13   6     1223.54     1228.84     23.08 o 
   7  13   6      453.58      491.87     15.67 o 
   0  14   6      218.90      233.47     11.18 o 
   2  14   6     4108.20     4034.05     56.28 o 
   4  14   6     6508.24     6386.15     93.92 o 
   6  14   6     2756.68     2745.71     41.56 o 
   1  15   6      402.21      433.29     14.56 o 
   3  15   6      528.93      553.94     17.40 o 
   5  15   6      387.01      399.99     14.36 o 
   7  15   6      205.80      197.72     11.91 o 
   0  16   6     3172.85     3564.40     64.36 o 
   2  16   6     1592.01     1712.00     30.19 o 
   4  16   6     5056.56     4917.55     71.35 o 
   6  16   6     1772.17     1901.60     33.14 o 
   1  17   6       59.23       72.32      7.25 o 
   3  17   6      803.35      834.85     22.39 o 
   5  17   6      579.95      620.34     18.92 o 
   0  18   6      923.76     1018.27     28.70 o 
   2  18   6      871.96      961.87     24.61 o 
   4  18   6      668.37      724.23     20.69 o 
   1  19   6      148.79      155.97     10.45 o 
   3  19   6       71.99       62.20      8.43 o 
   2   1   7      528.09      560.00     11.56 o 
   4   1   7      182.56      152.83      6.00 o 
   6   1   7      711.61      695.89     16.01 o 
   8   1   7      672.35      628.62     18.08 o 
  10   1   7      100.26       74.09     13.78 o 
   1   2   7     2249.55     2022.09     31.72 o 
   3   2   7      568.54      599.15     11.47 o 
   5   2   7     1945.20     2076.90     31.16 o 
   7   2   7     1036.28     1111.02     23.06 o 
   9   2   7     1029.51     1025.40     29.70 o 
   2   3   7      487.44      479.93      9.25 o 
   4   3   7      250.36      208.80      7.07 o 
   6   3   7     1177.48     1170.22     21.25 o 
   8   3   7      721.58      752.13     21.97 o 
  10   3   7      113.98      133.60     16.23 o 
   1   4   7    15316.37    15387.85    166.38 o 
   3   4   7     8407.91     8275.89     79.68 o 
   5   4   7     2149.51     2153.04     30.31 o 
   7   4   7      936.46      956.85     19.47 o 
   9   4   7     1288.08     1404.91     35.60 o 
   2   5   7      323.41      322.81      7.84 o 
   4   5   7      971.52     1005.32     15.21 o 
   6   5   7      321.20      326.91     10.73 o 
   8   5   7      101.67      109.09      8.89 o 
   1   6   7     6705.73     6394.71     73.27 o 
   3   6   7     8506.92     8433.88     83.02 o 
   5   6   7     5802.58     5629.54     73.05 o 
   7   6   7     2193.56     2257.40     40.44 o 
   9   6   7     2229.09     2448.38     52.98 o 
   2   7   7      723.25      743.14     13.35 o 
   4   7   7     2357.98     2419.51     31.15 o 
   6   7   7     2118.06     2104.54     38.33 o 
   8   7   7      794.07      758.41     20.70 o 
   1   8   7     6455.11     5983.04     69.78 o 
   3   8   7     3979.57     3745.78     48.18 o 
   5   8   7     5470.57     5352.66     64.37 o 
   7   8   7     2702.71     2791.71     47.69 o 
   9   8   7      986.11     1056.01     28.50 o 
   2   9   7     3241.40     3219.62     41.92 o 
   4   9   7      282.73      273.05      9.00 o 
   6   9   7     1540.20     1545.13     28.00 o 
   8   9   7     1537.79     1576.77     33.03 o 
   1  10   7     5112.87     4622.78     57.58 o 
   3  10   7     5296.54     5261.01     68.26 o 
   5  10   7     2852.61     2837.73     41.24 o 
   7  10   7     2170.70     2166.13     40.38 o 
   2  11   7      256.99      245.47      8.83 o 
   4  11   7      403.68      405.06     12.39 o 
   6  11   7      127.21      133.53      8.68 o 
   8  11   7      204.00      207.39     13.46 o 
   1  12   7      863.58      841.96     16.73 o 
   3  12   7     1724.71     1734.05     28.68 o 
   5  12   7     1309.38     1320.36     24.26 o 
   7  12   7      534.24      560.42     16.70 o 
   2  13   7     1689.86     1564.97     27.33 o 
   4  13   7      468.48      439.58     14.61 o 
   6  13   7       83.08       80.20      7.82 o 
   1  14   7      151.66      146.28      7.82 o 
   3  14   7      168.54      175.51      9.33 o 
   5  14   7      212.41      208.32     11.16 o 
   2  15   7      217.21      218.97     10.30 o 
   4  15   7       50.78       42.61      7.08 o 
   6  15   7      227.31      198.16     11.61 o 
   1  16   7      289.11      298.03     11.63 o 
   3  16   7      400.95      416.49     14.92 o 
   5  16   7      134.56      116.49      9.88 o 
   2  17   7      101.93      104.69      8.94 o 
   4  17   7       92.53       85.89      8.99 o 
   1  18   7     1733.35     1815.54     36.16 o 
   0   0   8     6182.26     5737.77    152.44 o 
   2   0   8     4231.90     3953.07     76.64 o 
   4   0   8     3406.44     3234.76     67.77 o 
   6   0   8     4799.22     4739.62     90.17 o 
   8   0   8     8920.04     8951.08    185.22 o 
   1   1   8      497.81      555.33     14.00 o 
   3   1   8     2105.75     2119.01     28.94 o 
   5   1   8     1961.84     2052.41     32.28 o 
   7   1   8     3022.35     3095.86     51.73 o 
   9   1   8      814.22      796.71     26.11 o 
   0   2   8    13839.08    13831.98    238.03 o 
   2   2   8     5158.71     4843.05     65.91 o 
   4   2   8     3038.30     2758.80     38.32 o 
   6   2   8     4013.07     3997.62     59.73 o 
   8   2   8     2318.60     2357.69     47.07 o 
   1   3   8     1024.77      997.71     19.93 o 
   3   3   8      235.88      247.86      8.45 o 
   5   3   8       73.78       72.11      7.00 o 
   7   3   8      475.23      503.29     15.51 o 
   9   3   8      504.86      557.89     19.89 o 
   0   4   8     3676.93     3528.47     68.07 o 
   2   4   8     4540.78     4376.97     60.38 o 
   4   4   8     2850.02     2728.72     37.87 o 
   6   4   8     1661.47     1712.03     31.48 o 
   8   4   8      677.63      707.83     21.73 o 
   1   5   8     1239.39     1293.06     23.79 o 
   3   5   8     1426.41     1485.55     23.80 o 
   5   5   8     1096.75     1056.12     21.73 o 
   7   5   8      251.28      210.88     11.40 o 
   9   5   8       18.06       25.37     12.17 o 
   0   6   8      273.37      266.38     13.90 o 
   2   6   8       62.12       38.55      4.38 o 
   4   6   8      729.03      690.58     16.01 o 
   6   6   8      305.92      311.04     12.08 o 
   8   6   8      245.74      254.36     14.35 o 
   1   7   8      739.84      744.22     14.48 o 
   3   7   8       66.68       76.41      5.21 o 
   5   7   8     1206.34     1129.12     21.18 o 
   7   7   8      102.30      108.43     11.27 o 
   0   8   8      211.87      220.09     12.56 o 
   2   8   8       85.61       92.93      5.64 o 
   4   8   8      448.85      448.86     12.60 o 
   6   8   8      174.08      209.80     10.97 o 
   8   8   8      310.20      304.48     15.63 o 
   1   9   8       25.15       23.19      4.62 o 
   3   9   8      126.06      108.49      6.54 o 
   5   9   8      115.93      113.18      6.85 o 
   7   9   8      182.27      194.93     11.30 o 
   0  10   8     2846.69     2653.15     55.20 o 
   2  10   8     3532.68     3421.93     45.72 o 
   4  10   8     1293.27     1256.86     23.83 o 
   6  10   8      103.09       95.60      7.83 o 
   1  11   8     1071.58     1033.06     21.42 o 
   3  11   8     1121.95     1054.56     20.93 o 
   5  11   8      141.16      136.31      9.11 o 
   7  11   8      510.12      493.59     17.43 o 
   0  12   8    10715.76    10606.39    186.20 o 
   2  12   8     3161.06     3108.68     44.62 o 
   4  12   8     1096.33     1147.15     24.91 o 
   6  12   8      571.84      656.06     22.76 o 
   1  13   8      244.01      238.38     11.42 o 
   3  13   8      394.37      400.23     13.12 o 
   5  13   8      263.03      273.21     12.42 o 
   0  14   8     5934.22     6142.98    116.76 o 
   2  14   8     2435.49     2573.38     39.44 o 
   4  14   8      385.35      462.83     15.65 o 
   1  15   8      403.82      397.79     15.46 o 
   3  15   8        7.72        4.98      5.65 o 
   0  16   8     3240.43     3236.43     71.35 o 
   2  16   8     3101.04     3193.95     48.30 o 
   1  17   8      113.38       94.81     10.22 o 
   2   1   9      867.46      915.70     19.77 o 
   4   1   9      427.79      380.59     12.68 o 
   6   1   9      442.84      454.17     14.39 o 
   8   1   9        5.81        6.79      6.13 o 
   1   2   9     1454.52     1401.20     26.30 o 
   3   2   9       55.79       74.79      6.68 o 
   5   2   9      992.59      971.08     19.80 o 
   7   2   9     1980.39     1855.67     36.55 o 
   2   3   9      992.92     1068.93     21.92 o 
   4   3   9      475.17      448.27     13.89 o 
   6   3   9      416.03      399.91     13.63 o 
   8   3   9      144.01      144.05     11.33 o 
   1   4   9     1778.95     1688.98     29.22 o 
   3   4   9     2578.20     2505.51     39.25 o 
   5   4   9     4631.87     4504.90     65.85 o 
   7   4   9     1068.37     1080.18     24.08 o 
   2   5   9     1585.65     1558.08     28.06 o 
   4   5   9      311.24      312.89     11.34 o 
   6   5   9      120.56      124.53      8.78 o 
   8   5   9      159.75      184.44     12.57 o 
   1   6   9      264.64      220.65     10.05 o 
   3   6   9    10236.45    10010.19    149.95 o 
   5   6   9     6318.89     6356.26     97.33 o 
   7   6   9     1551.61     1606.96     34.09 o 
   2   7   9     1599.33     1579.72     28.81 o 
   4   7   9     1274.17     1273.53     26.40 o 
   6   7   9      208.69      179.87     11.62 o 
   1   8   9     2957.06     2971.57     50.70 o 
   3   8   9     5593.01     5499.76     74.55 o 
   5   8   9     3985.11     3820.66     96.94 o 
   7   8   9      645.44      736.49     23.02 o 
   2   9   9      674.68      648.23     20.53 o 
   4   9   9      881.28      825.79     37.00 o 
   6   9   9      358.26      352.91     18.84 o 
   1  10   9     4229.13     4030.77     72.31 o 
   3  10   9     1125.33     1224.04     35.28 o 
   5  10   9     1220.87     1284.92     45.36 o 
   2  11   9      107.93      101.14      8.81 o 
   4  11   9      803.78      807.51     20.00 o 
   6  11   9       90.98      110.33     10.67 o 
   1  12   9      778.93      805.74     19.67 o 
   3  12   9      488.86      511.07     15.84 o 
   5  12   9     1033.94     1172.16     27.63 o 
   2  13   9     1281.82     1302.58     27.93 o 
   4  13   9      125.23      118.02      9.13 o 
   1  14   9       18.22       17.31      6.78 o 
   3  14   9      408.17      417.62     16.02 o 
   2  15   9      122.95      111.96     10.11 o 
   0   0  10    16130.91    16034.52    390.01 o 
   2   0  10     3802.67     3750.58     80.44 o 
   4   0  10     2343.85     2561.94     72.08 o 
   6   0  10     2374.02     2312.86     58.63 o 
   1   1  10      624.63      623.63     16.82 o 
   3   1  10     1992.93     1906.59     40.16 o 
   5   1  10       22.14       13.71      6.41 o 
   7   1  10     1207.87     1244.64     28.86 o 
   0   2  10     5301.32     5231.00    102.99 o 
   2   2  10     4183.93     4050.02     60.09 o 
   4   2  10     1716.19     1730.46     37.23 o 
   6   2  10     1172.98     1271.73     25.58 o 
   1   3  10      348.96      343.53     12.69 o 
   3   3  10      643.63      642.87     18.68 o 
   5   3  10      526.39      550.15     17.91 o 
   7   3  10      703.46      742.09     21.35 o 
   0   4  10     3877.40     3834.90     83.80 o 
   2   4  10     3140.67     3112.03     48.54 o 
   4   4  10     3038.17     2880.89     52.71 o 
   6   4  10      505.81      568.23     18.73 o 
   1   5  10      199.47      174.69      9.78 o 
   3   5  10       35.57       32.48      6.62 o 
   5   5  10      272.29      267.29     13.12 o 
   0   6  10     3289.27     3281.61     73.20 o 
   2   6  10      619.60      628.22     17.44 o 
   4   6  10      544.68      506.46     20.44 o 
   6   6  10      507.73      518.29     18.35 o 
   1   7  10      380.20      344.36     14.26 o 
   3   7  10       53.03       67.95      8.16 o 
   5   7  10      321.07      316.91     14.37 o 
   0   8  10      780.95      773.80     34.33 o 
   2   8  10       11.55       27.39      6.53 o 
   4   8  10      573.06      566.97     22.03 o 
   1   9  10      241.51      223.22     13.41 o 
   3   9  10       29.45       25.45      8.30 o 
   5   9  10      392.23      390.30     17.61 o 
   0  10  10      810.34      838.46     35.43 o 
   2  10  10     1110.56     1094.39     28.96 o 
   4  10  10      275.04      294.45     17.26 o 
   1  11  10      192.72      153.23     12.34 o 
   3  11  10      126.55      108.68     12.53 o 
   0  12  10     2672.72     2624.89     74.46 o 
   2  12  10      559.53      615.83     25.33 o 
   1  13  10      140.75      134.63     13.76 o 
   2   1  11      247.51      266.15     12.03 o 
   4   1  11       19.35       24.52      7.43 o 
   1   2  11     1647.22     1631.15     30.44 o 
   3   2  11     1097.91     1056.89     29.87 o 
   5   2  11       98.70       91.87     10.51 o 
   2   3  11        3.55        1.34      5.22 o 
   4   3  11      130.69      135.32     11.60 o 
   1   4  11     3129.92     3238.98     50.76 o 
   3   4  11      606.97      622.93     19.70 o 
   5   4  11      648.34      663.18     25.13 o 
   2   5  11      257.20      249.68     12.09 o 
   4   5  11       58.55       64.00     10.63 o 
   1   6  11     3121.62     3100.82     50.78 o 
   3   6  11     2119.07     2193.14     41.36 o 
   2   7  11      404.95      398.28     16.22 o 
   4   7  11       57.69       68.58     10.89 o 
   1   8  11     2565.19     2668.71     47.87 o 
   3   8  11     2115.84     2285.79     47.50 o 
   2   9  11      331.66      306.04     16.25 o 
   1  10  11     1496.43     1521.00     36.54 o 
   0   0  12     1877.44     1963.41     71.85 o 
   2   0  12     1835.65     1933.51     51.22 o 
   1   1  12       40.89       43.06      7.43 o 
   3   1  12       79.82       90.57     11.05 o 
   0   2  12     2310.34     2522.14     59.98 o 
   2   2  12     2175.12     2399.46     41.80 o 
   1   3  12      283.97      283.82     13.34 o 
   3   3  12      310.89      285.34     16.19 o 
   0   4  12     1163.36     1205.40     38.67 o 
   2   4  12      905.73     1002.19     26.26 o 
   1   5  12       33.34       30.51      7.23 o 
   0   6  12       62.86       50.05     11.49 o 
                                                 
